# Supplementary material for: Comparative genomics of two Vietnamese Helicobacter pylori strains, CHC155 from a non-cardia gastric cancer patient and VN1291 from a duodenal ulcer patient
Source: Sci Rep. 2023 May 31;13:8869. doi: 10.1038/s41598-023-35527-4 (PMC10232435; doi:10.1038/s41598-023-35527-4)
Supplement: Supplementary file 1 — Supplementary Tables. [file 41598_2023_35527_MOESM1_ESM.xlsx]

## Sheet: Title
Title: Comparative genomics of two Vietnamese Helicobacter pylori strains, CHC155 from a non-cardia gastric cancer patient and VN1291 from duodenal ulcer patient
Bui Hoang Phuc, Vo Phuoc Tuan, Tran Thanh Binh, Pham Huu Tung, Tran Dinh Tri, Ho Dang Quy Dung, Ngo Phuong Minh Thuan, Kartika Afrida Fauzia, Evariste Tsinbangu Kabamba, Ricky Indra Alfaray, Batsaikhan Saruuljavkhlan, Takashi Matsumoto, Junko Akada, Yoshio Yamaoka
Table S1: Feature of genomic islands (GIs) in strain CHC155 and VN1291
Table S2. Virulence factor of H. pylori CHC155, VN1291, and 26695 predicted by VFDB (http://www.mgc.ac.cn/cgi-bin/VFs/v5/main.cgi)
Table S3: Outer membrane protein family (OMPs) in strain CHC155 and strain VN1291
Table S4. Acquired antibiotic-resistant predicted from WGS of H. pylori CHC155 and VN1291
Table S5. WGS-predicted phenotype of H. pylori CHC155 and VN1291
Table S6. Point mutation in H. pylori CHC155 and VN1291 predicted by RESFinder
Table S7. Gene presence/absence of 37 H. pylori strains

## Sheet: Table S1 
Table S1: Feature of genomic islands (GIs) in strain CHC155 and strain VN1291
Strain	Island start	Island end	Length	Method	Gene ID	Locus	Gene start	Gene end	Strand	Product	External Annotations
CHC155	455596	460313	4717	Predicted by at least one method	dprA	CHC155_04310	455596	456396	1	DNA protecting protein DprA	N.D.
CHC155	455596	460313	4717	Predicted by at least one method	ruvX	CHC155_04320	456438	456803	1	Holliday junction resolvase-like protein RuvX
CHC155	455596	460313	4717	Predicted by at least one method	hcpH	CHC155_04330	456770	457054	1	cysteine-rich protein H HcpH
CHC155	455596	460313	4717	Predicted by at least one method		CHC155_04340	457245	457583	1	hypothetical protein
CHC155	455596	460313	4717	Predicted by at least one method		CHC155_04350	457567	458127	1	hypothetical protein
CHC155	455596	460313	4717	Predicted by at least one method		CHC155_04360	458138	458467	1	hypothetical protein
CHC155	455596	460313	4717	Predicted by at least one method		CHC155_04370	458551	458817	1	hypothetical protein
CHC155	455596	460313	4717	Predicted by at least one method		CHC155_04380	459142	459528	1	DUF1294 domain-containing protein
CHC155	455596	460313	4717	Predicted by at least one method		CHC155_04390	459882	460313	1	hypothetical protein
CHC155	455596	460313	4717	Predicted by at least one method		CHC155_04400	460303	461391	1	hypothetical protein
CHC155	619236	657716	38480	Predicted by at least one method		CHC155_05940	619236	620054	-1	hypothetical protein	flanking gene of cagPAI
CHC155	619236	657716	38480	Predicted by at least one method	cag1	CHC155_05950	620262	620609	1	Cag pathogenicity island protein Cag1	cagPAI
CHC155	619236	657716	38480	Predicted by at least one method	cag3	CHC155_05960	620838	622283	1	Cag pathogenicity island protein Cag3
CHC155	619236	657716	38480	Predicted by at least one method	cag4	CHC155_05970	622293	622802	1	Cag pathogenicity island protein Cag4
CHC155	619236	657716	38480	Predicted by at least one method	cag5	CHC155_05980	623109	625355	-1	Cag pathogenicity island protein Cag5
CHC155	619236	657716	38480	Predicted by at least one method	virB11	CHC155_05990	625364	626356	-1	P-type DNA transfer ATPase VirB11
CHC155	619236	657716	38480	Predicted by at least one method	cag6	CHC155_06000	626361	626960	-1	Cag pathogenicity island protein Cag6
CHC155	619236	657716	38480	Predicted by at least one method		CHC155_06010	626941	627177	-1	hypothetical protein
CHC155	619236	657716	38480	Predicted by at least one method	cag7	CHC155_06020	627098	632491	-1	Cag pathogenicity island protein Cag7
CHC155	619236	657716	38480	Predicted by at least one method	cag8	CHC155_06030	632506	633954	-1	Cag pathogenicity island protein Cag8
CHC155	619236	657716	38480	Predicted by at least one method	cag9	CHC155_06040	634124	635731	-1	Cag pathogenicity island protein Cag9
CHC155	619236	657716	38480	Predicted by at least one method	cag10	CHC155_06050	635736	636494	-1	Cag pathogenicity island protein Cag10
CHC155	619236	657716	38480	Predicted by at least one method	cag11	CHC155_06060	636769	637416	1	Cag pathogenicity island protein Cag11
CHC155	619236	657716	38480	Predicted by at least one method	cagT	CHC155_06070	637432	638274	1	CAG pathogenicity island protein 12
CHC155	619236	657716	38480	Predicted by at least one method	cagS	CHC155_06080	638474	639073	-1	CAG pathogenicity island protein 13
CHC155	619236	657716	38480	Predicted by at least one method		CHC155_06090	639759	639947	1	hypothetical protein
CHC155	619236	657716	38480	Predicted by at least one method		CHC155_06100	639959	640264	1	hypothetical protein
CHC155	619236	657716	38480	Predicted by at least one method	cag16	CHC155_06110	641956	643041	1	Cag pathogenicity island protein Cag16
CHC155	619236	657716	38480	Predicted by at least one method	cag17	CHC155_06120	643056	643976	1	Cag pathogenicity island protein Cag17
CHC155	619236	657716	38480	Predicted by at least one method	cag18	CHC155_06130	644058	644717	-1	Cag pathogenicity island protein Cag18
CHC155	619236	657716	38480	Predicted by at least one method	cag19	CHC155_06140	644768	645913	-1	Cag pathogenicity island protein Cag19
CHC155	619236	657716	38480	Predicted by at least one method	cag20	CHC155_06150	645924	647036	-1	Cag pathogenicity island protein Cag20
CHC155	619236	657716	38480	Predicted by at least one method	cag21	CHC155_06160	647038	647469	-1	Cag pathogenicity island protein Cag21
CHC155	619236	657716	38480	Predicted by at least one method	cag22	CHC155_06170	647524	648330	-1	Cag pathogenicity island protein Cag22
CHC155	619236	657716	38480	Predicted by at least one method	cagE	CHC155_06180	648332	651283	-1	CAG pathogenicity island protein 23
CHC155	619236	657716	38480	Predicted by at least one method	cag24	CHC155_06190	651292	651915	-1	Cag pathogenicity island protein Cag24
CHC155	619236	657716	38480	Predicted by at least one method	cag25	CHC155_06200	651917	652264	-1	Cag pathogenicity island protein Cag25
CHC155	619236	657716	38480	Predicted by at least one method	cagA	CHC155_06210	652925	656470	1	hypothetical protein
CHC155	619236	657716	38480	Predicted by at least one method		CHC155_06220	656559	656828	-1	hypothetical protein	flanking gene of cagPAI
CHC155	619236	657716	38480	Predicted by at least one method	murI	CHC155_06230	656949	657716	-1	Glutamate racemase MurL
CHC155	755351	791683	36332	Predicted by at least one method	comGF	CHC155_07080	755351	756571	-1	Competence protein ComGF	flanking gene of KHP30-like prophage
CHC155	755351	791683	36332	Predicted by at least one method		CHC155_07090	756988	757242	1	hypothetical protein	KHP30-like prophage
CHC155	755351	791683	36332	Predicted by at least one method	integrase	CHC155_07100	757242	758363	1	hypothetical protein
CHC155	755351	791683	36332	Predicted by at least one method		CHC155_07110	758360	758575	1	hypothetical protein
CHC155	755351	791683	36332	Predicted by at least one method		CHC155_07120	758577	758885	1	hypothetical protein
CHC155	755351	791683	36332	Predicted by at least one method		CHC155_07130	758882	759841	1	hypothetical protein
CHC155	755351	791683	36332	Predicted by at least one method		CHC155_07140	760039	760305	1	hypothetical protein
CHC155	755351	791683	36332	Predicted by at least one method	helicase	CHC155_07150	760318	761487	1	helicase DnaB
CHC155	755351	791683	36332	Predicted by at least one method	primase	CHC155_07160	761489	763054	1	hypothetical protein
CHC155	755351	791683	36332	Predicted by at least one method		CHC155_07170	763056	764729	1	hypothetical protein
CHC155	755351	791683	36332	Predicted by at least one method		CHC155_07180	764798	768256	1	hypothetical protein
CHC155	755351	791683	36332	Predicted by at least one method		CHC155_07190	768415	769467	1	hypothetical protein
CHC155	755351	791683	36332	Predicted by at least one method		CHC155_07200	769536	775037	1	hypothetical protein
CHC155	755351	791683	36332	Predicted by at least one method		CHC155_07210	775064	776377	1	hypothetical protein
CHC155	755351	791683	36332	Predicted by at least one method	tail fiber	CHC155_07220	776377	776931	1	hypothetical protein
CHC155	755351	791683	36332	Predicted by at least one method	tail assembly	CHC155_07230	776952	777323	1	DUF1353 domain-containing protein
CHC155	755351	791683	36332	Predicted by at least one method		CHC155_07240	777323	777724	1	hypothetical protein
CHC155	755351	791683	36332	Predicted by at least one method		CHC155_07250	777721	778308	1	hypothetical protein
CHC155	755351	791683	36332	Predicted by at least one method		CHC155_07260	778564	779133	1	Coiled-coil domain-containing protein
CHC155	755351	791683	36332	Predicted by at least one method	structural protein	CHC155_07270	779144	780271	1	DUF4043 family protein
CHC155	755351	791683	36332	Predicted by at least one method		CHC155_07280	780286	780648	1	hypothetical protein
CHC155	755351	791683	36332	Predicted by at least one method		CHC155_07290	780708	781139	1	hypothetical protein
CHC155	755351	791683	36332	Predicted by at least one method	portal protein	CHC155_07300	781203	783005	1	phage portal protein
CHC155	755351	791683	36332	Predicted by at least one method	terminase	CHC155_07310	783105	784661	1	DEAD-like helicases
CHC155	755351	791683	36332	Predicted by at least one method		CHC155_07320	784724	784933	1	hypothetical protein
CHC155	755351	791683	36332	Predicted by at least one method		CHC155_07330	784944	785174	1	hypothetical protein
CHC155	755351	791683	36332	Predicted by at least one method	holin	CHC155_07340	785178	785501	1	hypothetical protein
CHC155	755351	791683	36332	Predicted by at least one method		CHC155_07350	785503	786549	1	hypothetical protein
CHC155	755351	791683	36332	Predicted by at least one method		CHC155_07360	786542	786760	1	hypothetical protein
CHC155	755351	791683	36332	Predicted by at least one method		CHC155_07370	786819	787364	1	hypothetical protein
CHC155	755351	791683	36332	Predicted by at least one method		CHC155_07380	787366	788163	1	hypothetical protein
CHC155	755351	791683	36332	Predicted by at least one method		CHC155_07390	788163	788783	1	hypothetical protein
CHC155	755351	791683	36332	Predicted by at least one method		CHC155_07400	788822	789109	1	hypothetical protein
CHC155	755351	791683	36332	Predicted by at least one method		CHC155_07410	789161	790042	1	hypothetical protein
CHC155	755351	791683	36332	Predicted by at least one method		CHC155_07420	790059	790901	1	hypothetical protein
CHC155	755351	791683	36332	Predicted by at least one method		CHC155_07430	790898	791683	1	DNA-binding protein	flanking gene of KHP30-like prophage
CHC155	1141730	1197010	55280	Predicted by at least one method	ftsZ	CHC155_10650	1141730	1142887	1	Cell division protein FtsZ	flanking genes of tfs3 ICE_1
CHC155	1141730	1197010	55280	Predicted by at least one method		CHC155_10660	1143287	1143436	-1	hypothetical protein
CHC155	1141730	1197010	55280	Predicted by at least one method		CHC155_10670	1143482	1144315	-1	Mechanosensitive channel MscS
CHC155	1141730	1197010	55280	Predicted by at least one method		CHC155_10680	1144308	1144508	-1	hypothetical protein
CHC155	1141730	1197010	55280	Predicted by at least one method	RloF	CHC155_10690	1149117	1150838	1	RloF like protein
CHC155	1141730	1197010	55280	Predicted by at least one method	rlx1	CHC155_10700	1151743	1153743	1	Relaxase Rlx1	tfs3 ICE_1
CHC155	1141730	1197010	55280	Predicted by at least one method	xerD	CHC155_10710	1154819	1155886	1	Integrase/recombinase
CHC155	1141730	1197010	55280	Predicted by at least one method	ctkA	CHC155_10720	1156200	1156988	-1	Serine/threonine-protein kinase CtkA
CHC155	1141730	1197010	55280	Predicted by at least one method		CHC155_10730	1156960	1157211	-1	hypothetical protein
CHC155	1141730	1197010	55280	Predicted by at least one method		CHC155_10740	1157457	1157738	-1	hypothetical protein
CHC155	1141730	1197010	55280	Predicted by at least one method		CHC155_10750	1158333	1158980	1	hypothetical protein
CHC155	1141730	1197010	55280	Predicted by at least one method		CHC155_10760	1158984	1160225	-1	hypothetical protein
CHC155	1141730	1197010	55280	Predicted by at least one method		CHC155_10770	1160237	1161472	-1	hypothetical protein
CHC155	1141730	1197010	55280	Predicted by at least one method		CHC155_10780	1161472	1162905	-1	hypothetical protein
CHC155	1141730	1197010	55280	Predicted by at least one method		CHC155_10790	1162915	1164921	-1	hypothetical protein
CHC155	1141730	1197010	55280	Predicted by at least one method		CHC155_10800	1164921	1165988	-1	DUF1738 domain-containing protein
CHC155	1141730	1197010	55280	Predicted by at least one method		CHC155_10810	1165989	1166153	-1	hypothetical protein
CHC155	1141730	1197010	55280	Predicted by at least one method		CHC155_10820	1166791	1167441	1	hypothetical protein
CHC155	1141730	1197010	55280	Predicted by at least one method		CHC155_10830	1167503	1167880	1	hypothetical protein
CHC155	1141730	1197010	55280	Predicted by at least one method		CHC155_10840	1167858	1168430	1	hypothetical protein
CHC155	1141730	1197010	55280	Predicted by at least one method		CHC155_10850	1168706	1169071	-1	hypothetical protein
CHC155	1141730	1197010	55280	Predicted by at least one method		CHC155_10860	1169031	1169342	-1	hypothetical protein
CHC155	1141730	1197010	55280	Predicted by at least one method		CHC155_10870	1169312	1169782	-1	hypothetical protein
CHC155	1141730	1197010	55280	Predicted by at least one method		CHC155_10880	1169837	1171897	-1	hypothetical protein
CHC155	1141730	1197010	55280	Predicted by at least one method		CHC155_10890	1172232	1180832	-1	Adenine specific DNA methyltransferase
CHC155	1141730	1197010	55280	Predicted by at least one method		CHC155_10900	1180852	1183116	-1	hypothetical protein
CHC155	1141730	1197010	55280	Predicted by at least one method		CHC155_10910	1183113	1183631	-1	replication regulatory RepB family protein
CHC155	1141730	1197010	55280	Predicted by at least one method	virB11	CHC155_10920	1183628	1184572	-1	VirB11 type IV secretion ATPase VirB11-3
CHC155	1141730	1197010	55280	Predicted by at least one method		CHC155_10930	1184577	1184849	-1	hypothetical protein
CHC155	1141730	1197010	55280	Predicted by at least one method		CHC155_10940	1184867	1185844	-1	Outer membrane protein
CHC155	1141730	1197010	55280	Predicted by at least one method		CHC155_10950	1185857	1188022	-1	collagen-like protein
CHC155	1141730	1197010	55280	Predicted by at least one method	virB10	CHC155_10960	1188090	1189235	-1	VirB10 type IV secretion protein
CHC155	1141730	1197010	55280	Predicted by at least one method	virB9	CHC155_10970	1189289	1190965	-1	VirB9 type IV secretion protein VirB9-2
CHC155	1141730	1197010	55280	Predicted by at least one method	virB8	CHC155_10980	1190962	1192131	-1	VirB8 domain-containing protein
CHC155	1141730	1197010	55280	Predicted by at least one method	virB4	CHC155_10990	1192255	1194837	-1	VirB4 type IV secretion ATPase VirB4
CHC155	1141730	1197010	55280	Predicted by at least one method		CHC155_11000	1194837	1195073	-1	hypothetical protein
CHC155	1141730	1197010	55280	Predicted by at least one method	virB3	CHC155_11010	1195084	1195347	-1	VirB3 type IV secretion protein
CHC155	1141730	1197010	55280	Predicted by at least one method	virB2	CHC155_11020	1195358	1195642	-1	VirB2 type IV secretion protein VirB2-2
CHC155	1141730	1197010	55280	Predicted by at least one method		CHC155_11030	1195639	1196118	-1	hypothetical protein
CHC155	1141730	1197010	55280	Predicted by at least one method		CHC155_11040	1196222	1197010	-1	hypothetical protein
CHC155	1141730	1197010	55280	Predicted by at least one method	HsdR	CHC155_11050	1197080	1198969	-1	type I restriction enzyme R protein	flanking gene of tfs3 ICE_1
CHC155	1639789	1688225	48436	Predicted by at least one method		CHC155_15380	1639789	1640436	-1	hypothetical protein	flanking genes of tfs3 ICE_2
CHC155	1639789	1688225	48436	Predicted by at least one method		CHC155_15390	1640481	1641383	-1	hypothetical protein
CHC155	1639789	1688225	48436	Predicted by at least one method	RecJ	CHC155_15400	1641347	1641646	-1	DHH family phosphoesterase
CHC155	1639789	1688225	48436	Predicted by at least one method		CHC155_15410	1641777	1642565	1	hypothetical protein	tfs3 ICE_2
CHC155	1639789	1688225	48436	Predicted by at least one method		CHC155_15420	1642669	1643148	1	hypothetical protein
CHC155	1639789	1688225	48436	Predicted by at least one method	virB2	CHC155_15430	1643145	1643429	1	VirB2 type IV secretion protein VirB2-2
CHC155	1639789	1688225	48436	Predicted by at least one method	virB3	CHC155_15440	1643440	1643703	1	VirB3 type IV secretion protein
CHC155	1639789	1688225	48436	Predicted by at least one method		CHC155_15450	1643714	1643950	1	hypothetical protein
CHC155	1639789	1688225	48436	Predicted by at least one method	virB4	CHC155_15460	1643950	1646532	1	VirB4 type IV secretion ATPase VirB4
CHC155	1639789	1688225	48436	Predicted by at least one method	virB8	CHC155_15470	1646656	1647825	1	VirB8 domain-containing protein
CHC155	1639789	1688225	48436	Predicted by at least one method	virB9	CHC155_15480	1647822	1649498	1	VirB9 type IV secretion protein VirB9-2
CHC155	1639789	1688225	48436	Predicted by at least one method	virB10	CHC155_15490	1649552	1650697	1	VirB10 type IV secretion protein
CHC155	1639789	1688225	48436	Predicted by at least one method		CHC155_15500	1650765	1652930	1	collagen-like protein
CHC155	1639789	1688225	48436	Predicted by at least one method		CHC155_15510	1652943	1653920	1	Outer membrane protein
CHC155	1639789	1688225	48436	Predicted by at least one method		CHC155_15520	1653938	1654210	1	hypothetical protein
CHC155	1639789	1688225	48436	Predicted by at least one method	virB11	CHC155_15530	1654215	1655159	1	VirB11 type IV secretion ATPase VirB11-3
CHC155	1639789	1688225	48436	Predicted by at least one method		CHC155_15540	1655156	1655674	1	replication regulatory RepB family protein
CHC155	1639789	1688225	48436	Predicted by at least one method		CHC155_15550	1655671	1657935	1	hypothetical protein
CHC155	1639789	1688225	48436	Predicted by at least one method		CHC155_15560	1657955	1666555	1	Adenine specific DNA methyltransferase
CHC155	1639789	1688225	48436	Predicted by at least one method		CHC155_15570	1666890	1668950	1	hypothetical protein
CHC155	1639789	1688225	48436	Predicted by at least one method		CHC155_15580	1669005	1669475	1	hypothetical protein
CHC155	1639789	1688225	48436	Predicted by at least one method		CHC155_15590	1669445	1669756	1	hypothetical protein
CHC155	1639789	1688225	48436	Predicted by at least one method		CHC155_15600	1669716	1670081	1	hypothetical protein
CHC155	1639789	1688225	48436	Predicted by at least one method		CHC155_15610	1670357	1670929	-1	hypothetical protein
CHC155	1639789	1688225	48436	Predicted by at least one method		CHC155_15620	1670907	1671284	-1	hypothetical protein
CHC155	1639789	1688225	48436	Predicted by at least one method		CHC155_15630	1671346	1671996	-1	hypothetical protein
CHC155	1639789	1688225	48436	Predicted by at least one method		CHC155_15640	1672634	1672798	1	hypothetical protein
CHC155	1639789	1688225	48436	Predicted by at least one method		CHC155_15650	1672799	1673866	1	DUF1738 domain-containing protein
CHC155	1639789	1688225	48436	Predicted by at least one method		CHC155_15660	1673866	1675872	1	hypothetical protein
CHC155	1639789	1688225	48436	Predicted by at least one method		CHC155_15670	1675882	1677315	1	hypothetical protein
CHC155	1639789	1688225	48436	Predicted by at least one method		CHC155_15680	1677312	1678562	1	hypothetical protein
CHC155	1639789	1688225	48436	Predicted by at least one method		CHC155_15690	1678574	1679815	1	hypothetical protein
CHC155	1639789	1688225	48436	Predicted by at least one method		CHC155_15700	1679837	1680565	-1	hypothetical protein
CHC155	1639789	1688225	48436	Predicted by at least one method		CHC155_15710	1680794	1681771	1	HipA_C domain-containing protein
CHC155	1639789	1688225	48436	Predicted by at least one method	xerD	CHC155_15720	1682089	1683156	-1	Integrase/recombinase
CHC155	1639789	1688225	48436	Predicted by at least one method	rlx1	CHC155_15730	1684232	1686232	-1	Relaxase Rlx1
CHC155	1639789	1688225	48436	Predicted by at least one method	hsdM	CHC155_15740	1687137	1688225	-1	type I restriction enzyme M protein	flanking gene of tfs3 ICE_2
VN1291	164727	168940	4213	Predicted by at least one method		VN1291_01480	163835	164902	-1	Cytosine specific DNA methyltransferase	N.D.
VN1291	164727	168940	4213	Predicted by at least one method		VN1291_01490	164899	166077	-1	Restriction endonuclease
VN1291	164727	168940	4213	Predicted by at least one method		VN1291_01500	166581	167621	-1	type II DNA modification enzyme
VN1291	164727	168940	4213	Predicted by at least one method		VN1291_01510	167622	168407	-1	type II restriction endonuclease
VN1291	164727	168940	4213	Predicted by at least one method		VN1291_01520	168714	168926	-1	hypothetical protein
VN1291	456520	461237	4717	Predicted by at least one method	dprA	VN1291_04340	456520	457320	1	DNA protecting protein DprA	N.D.
VN1291	456520	461237	4717	Predicted by at least one method	ruvX	VN1291_04350	457317	457727	1	Holliday junction resolvase-like protein RuvX
VN1291	456520	461237	4717	Predicted by at least one method	hcpH	VN1291_04360	457694	457978	1	cysteine-rich protein H HcpH
VN1291	456520	461237	4717	Predicted by at least one method		VN1291_04370	458169	458507	1	hypothetical protein
VN1291	456520	461237	4717	Predicted by at least one method		VN1291_04380	458491	459051	1	hypothetical protein
VN1291	456520	461237	4717	Predicted by at least one method		VN1291_04390	459062	459391	1	hypothetical protein
VN1291	456520	461237	4717	Predicted by at least one method		VN1291_04400	459475	459741	1	hypothetical protein
VN1291	456520	461237	4717	Predicted by at least one method		VN1291_04410	460066	460452	1	hypothetical protein
VN1291	456520	461237	4717	Predicted by at least one method		VN1291_04420	460806	461237	1	hypothetical protein
VN1291	456520	461237	4717	Predicted by at least one method		VN1291_04430	461227	462315	1	hypothetical protein
VN1291	620400	658890	38490	Predicted by at least one method	sel1	VN1291_05970	620433	621236	-1	Sel1-like repeat protein	flanking gene of cagPAI
VN1291	620400	658890	38490	Predicted by at least one method	cag1	VN1291_05980	621444	621791	1	Cag pathogenicity island protein Cag1	cagPAI
VN1291	620400	658890	38490	Predicted by at least one method	cag3	VN1291_05990	622020	623465	1	Cag pathogenicity island protein Cag3
VN1291	620400	658890	38490	Predicted by at least one method	cag4	VN1291_06000	623475	623984	1	Cag pathogenicity island protein Cag4
VN1291	620400	658890	38490	Predicted by at least one method	cag5	VN1291_06010	624291	626537	-1	Cag pathogenicity island protein Cag5
VN1291	620400	658890	38490	Predicted by at least one method	virB11	VN1291_06020	626546	627538	-1	P-type DNA transfer ATPase VirB11
VN1291	620400	658890	38490	Predicted by at least one method	cag6	VN1291_06030	627543	628142	-1	Cag pathogenicity island protein Cag6
VN1291	620400	658890	38490	Predicted by at least one method		VN1291_06040	628123	628317	-1	hypothetical protein
VN1291	620400	658890	38490	Predicted by at least one method	cag7	VN1291_06050	628280	633670	-1	Cag pathogenicity island protein Cag7
VN1291	620400	658890	38490	Predicted by at least one method	cag8	VN1291_06060	633685	635133	-1	Cag pathogenicity island protein Cag8
VN1291	620400	658890	38490	Predicted by at least one method	cag9	VN1291_06070	635303	636910	-1	Cag pathogenicity island protein Cag9
VN1291	620400	658890	38490	Predicted by at least one method	cag10	VN1291_06080	636915	637673	-1	Cag pathogenicity island protein Cag10
VN1291	620400	658890	38490	Predicted by at least one method	cag11	VN1291_06090	637943	638590	1	Cag pathogenicity island protein Cag11
VN1291	620400	658890	38490	Predicted by at least one method	cagT	VN1291_06100	638606	639448	1	CAG pathogenicity island protein 12
VN1291	620400	658890	38490	Predicted by at least one method	cagS	VN1291_06110	639650	640249	-1	CAG pathogenicity island protein 13
VN1291	620400	658890	38490	Predicted by at least one method		VN1291_06120	640935	641123	1	hypothetical protein
VN1291	620400	658890	38490	Predicted by at least one method		VN1291_06130	641135	641440	1	hypothetical protein
VN1291	620400	658890	38490	Predicted by at least one method	cag16	VN1291_06140	643132	644217	1	Cag pathogenicity island protein Cag16
VN1291	620400	658890	38490	Predicted by at least one method	cag17	VN1291_06150	644232	645152	1	Cag pathogenicity island protein Cag17
VN1291	620400	658890	38490	Predicted by at least one method	cag18	VN1291_06160	645237	645896	-1	Cag pathogenicity island protein Cag18
VN1291	620400	658890	38490	Predicted by at least one method	cag19	VN1291_06170	645947	647092	-1	Cag pathogenicity island protein Cag19
VN1291	620400	658890	38490	Predicted by at least one method	cag20	VN1291_06180	647103	648095	-1	Cag pathogenicity island protein Cag20
VN1291	620400	658890	38490	Predicted by at least one method		VN1291_06190	648034	648231	1	hypothetical protein
VN1291	620400	658890	38490	Predicted by at least one method	cag21	VN1291_06200	648217	648648	-1	Cag pathogenicity island protein Cag21
VN1291	620400	658890	38490	Predicted by at least one method	cag22	VN1291_06210	648703	649509	-1	Cag pathogenicity island protein Cag22
VN1291	620400	658890	38490	Predicted by at least one method	cagE	VN1291_06220	649511	652462	-1	CAG pathogenicity island protein 23
VN1291	620400	658890	38490	Predicted by at least one method	cag24	VN1291_06230	652471	653094	-1	Cag pathogenicity island protein Cag24
VN1291	620400	658890	38490	Predicted by at least one method	cag25	VN1291_06240	653096	653443	-1	Cag pathogenicity island protein Cag25
VN1291	620400	658890	38490	Predicted by at least one method		VN1291_06250	653609	653845	-1	Cag pathogenicity island protein
VN1291	620400	658890	38490	Predicted by at least one method	cagA	VN1291_06260	654090	657638	1	hypothetical protein
VN1291	620400	658890	38490	Predicted by at least one method	murI	VN1291_06270	658115	658882	-1	Glutamate racemase MurL	flanking gene of cagPAI
VN1291	757548	786311	28763	Predicted by at least one method	comGF	VN1291_07130	755915	757135	1	Competence protein ComGF	flanking gene of KHP-40 like prophagne
VN1291	757548	786311	28763	Predicted by at least one method		VN1291_07140	757548	757802	1	hypothetical protein	KHP40-like prophage
VN1291	757548	786311	28763	Predicted by at least one method	integrase	VN1291_07150	757802	758923	1	hypothetical protein
VN1291	757548	786311	28763	Predicted by at least one method		VN1291_07160	758920	759135	1	hypothetical protein
VN1291	757548	786311	28763	Predicted by at least one method		VN1291_07170	759137	759442	1	Putative Hac prophage II protein
VN1291	757548	786311	28763	Predicted by at least one method		VN1291_07180	759442	760401	1	hypothetical protein
VN1291	757548	786311	28763	Predicted by at least one method		VN1291_07190	760599	760865	1	hypothetical protein
VN1291	757548	786311	28763	Predicted by at least one method	helicase	VN1291_07200	760878	762047	1	helicase DnaB
VN1291	757548	786311	28763	Predicted by at least one method	dnaG_1	VN1291_07210	762049	763626	1	DNA primase DnaG
VN1291	757548	786311	28763	Predicted by at least one method		VN1291_07220	763623	765296	1	hypothetical protein
VN1291	757548	786311	28763	Predicted by at least one method		VN1291_07230	765367	770781	1	hypothetical protein
VN1291	757548	786311	28763	Predicted by at least one method		VN1291_07240	770850	771404	1	hypothetical protein
VN1291	757548	786311	28763	Predicted by at least one method		VN1291_07250	771425	771796	1	DUF1353 domain-containing protein
VN1291	757548	786311	28763	Predicted by at least one method		VN1291_07260	771796	772197	1	hypothetical protein
VN1291	757548	786311	28763	Predicted by at least one method		VN1291_07270	772194	772781	1	hypothetical protein
VN1291	757548	786311	28763	Predicted by at least one method		VN1291_07280	773026	773586	1	Coiled-coil domain-containing protein
VN1291	757548	786311	28763	Predicted by at least one method		VN1291_07290	773597	774727	1	DUF4043 family protein
VN1291	757548	786311	28763	Predicted by at least one method		VN1291_07300	774742	775104	1	hypothetical protein
VN1291	757548	786311	28763	Predicted by at least one method		VN1291_07310	775160	775591	1	hypothetical protein
VN1291	757548	786311	28763	Predicted by at least one method	portal	VN1291_07320	775655	777472	1	phage portal protein
VN1291	757548	786311	28763	Predicted by at least one method		VN1291_07330	777572	779128	1	DEAD-like helicases
VN1291	757548	786311	28763	Predicted by at least one method		VN1291_07340	779197	779406	1	hypothetical protein
VN1291	757548	786311	28763	Predicted by at least one method	holin	VN1291_07350	779417	779650	1	hypothetical protein
VN1291	757548	786311	28763	Predicted by at least one method		VN1291_07360	779650	779976	1	hypothetical protein
VN1291	757548	786311	28763	Predicted by at least one method		VN1291_07370	779978	781171	1	hypothetical protein
VN1291	757548	786311	28763	Predicted by at least one method		VN1291_07380	781168	781386	1	hypothetical protein
VN1291	757548	786311	28763	Predicted by at least one method		VN1291_07390	781435	781980	1	hypothetical protein
VN1291	757548	786311	28763	Predicted by at least one method		VN1291_07400	781982	782788	1	hypothetical protein
VN1291	757548	786311	28763	Predicted by at least one method		VN1291_07410	782788	783387	1	hypothetical protein
VN1291	757548	786311	28763	Predicted by at least one method		VN1291_07420	783426	783713	1	hypothetical protein
VN1291	757548	786311	28763	Predicted by at least one method		VN1291_07430	783765	784646	1	hypothetical protein
VN1291	757548	786311	28763	Predicted by at least one method		VN1291_07440	784663	785517	1	hypothetical protein	flanking gene of KHP-40 like prophagne
VN1291	757548	786311	28763	Predicted by at least one method		VN1291_07450	785517	786311	1	DNA-binding protein
VN1291	1137628	1209303	69224	Predicted by at least one method	ftsZ	VN1291_10650	1137628	1138785	1	Cell division protein FtsZ
VN1291	1137628	1209303	69224	Predicted by at least one method		VN1291_10660	1139185	1139334	-1	hypothetical protein	franking genes of hybrid tfs3_4 ICE_1
VN1291	1137628	1209303	69224	Predicted by at least one method		VN1291_10670	1139380	1140213	-1	Mechanosensitive channel MscS
VN1291	1137628	1209303	69224	Predicted by at least one method		VN1291_10680	1140206	1140406	-1	hypothetical protein
VN1291	1137628	1209303	69224	Predicted by at least one method	RloF	VN1291_10690	1145166	1146887	1	RloF like protein
VN1291	1137628	1209303	69224	Predicted by at least one method	rlx1_1	VN1291_10700	1147793	1149793	1	Relaxase Rlx1	hybrid tfs3_4 ICE_1
VN1291	1137628	1209303	69224	Predicted by at least one method	xerD_1	VN1291_10710	1150869	1151936	1	Integrase/recombinase
VN1291	1137628	1209303	69224	Predicted by at least one method	ctkA	VN1291_10720	1152254	1153042	-1	Serine/threonine-protein kinase CtkA
VN1291	1137628	1209303	69224	Predicted by at least one method		VN1291_10730	1153014	1153265	-1	hypothetical protein
VN1291	1137628	1209303	69224	Predicted by at least one method		VN1291_10740	1153511	1153792	-1	hypothetical protein
VN1291	1137628	1209303	69224	Predicted by at least one method		VN1291_10750	1154387	1155034	1	hypothetical protein
VN1291	1137628	1209303	69224	Predicted by at least one method		VN1291_10760	1155038	1156279	-1	hypothetical protein
VN1291	1137628	1209303	69224	Predicted by at least one method		VN1291_10770	1156291	1157526	-1	hypothetical protein
VN1291	1137628	1209303	69224	Predicted by at least one method		VN1291_10780	1157526	1158959	-1	hypothetical protein
VN1291	1137628	1209303	69224	Predicted by at least one method		VN1291_10790	1158969	1160975	-1	hypothetical protein
VN1291	1137628	1209303	69224	Predicted by at least one method		VN1291_10800	1160975	1162042	-1	hypothetical protein
VN1291	1137628	1209303	69224	Predicted by at least one method		VN1291_10810	1162043	1162207	-1	hypothetical protein
VN1291	1137628	1209303	69224	Predicted by at least one method		VN1291_10820	1162845	1163495	1	hypothetical protein
VN1291	1137628	1209303	69224	Predicted by at least one method		VN1291_10830	1163557	1163934	1	hypothetical protein
VN1291	1137628	1209303	69224	Predicted by at least one method		VN1291_10840	1163912	1164484	1	hypothetical protein
VN1291	1137628	1209303	69224	Predicted by at least one method		VN1291_10850	1164760	1165125	-1	hypothetical protein
VN1291	1137628	1209303	69224	Predicted by at least one method		VN1291_10860	1165085	1165396	-1	hypothetical protein
VN1291	1137628	1209303	69224	Predicted by at least one method		VN1291_10870	1165366	1165836	-1	hypothetical protein
VN1291	1137628	1209303	69224	Predicted by at least one method		VN1291_10880	1165891	1167249	-1	hypothetical protein
VN1291	1137628	1209303	69224	Predicted by at least one method		VN1291_10890	1167805	1168218	1	hypothetical protein
VN1291	1137628	1209303	69224	Predicted by at least one method		VN1291_10900	1168268	1168879	1	hypothetical protein
VN1291	1137628	1209303	69224	Predicted by at least one method		VN1291_10910	1168959	1169642	-1	CAAX protease
VN1291	1137628	1209303	69224	Predicted by at least one method		VN1291_10920	1169715	1170977	-1	hypothetical protein
VN1291	1137628	1209303	69224	Predicted by at least one method		VN1291_10930	1170979	1171257	-1	hypothetical protein
VN1291	1137628	1209303	69224	Predicted by at least one method		VN1291_10940	1171309	1172709	-1	hypothetical protein
VN1291	1137628	1209303	69224	Predicted by at least one method		VN1291_10950	1172713	1174839	-1	Periplasmic competence protein-like protein
VN1291	1137628	1209303	69224	Predicted by at least one method		VN1291_10960	1174935	1176332	-1	hypothetical protein
VN1291	1137628	1209303	69224	Predicted by at least one method		VN1291_10970	1176339	1177355	-1	DUF1738 domain-containing protein
VN1291	1137628	1209303	69224	Predicted by at least one method		VN1291_10980	1177348	1177494	-1	hypothetical protein
VN1291	1137628	1209303	69224	Predicted by at least one method		VN1291_10990	1177658	1186069	1	Adenine specific DNA methyltransferase
VN1291	1137628	1209303	69224	Predicted by at least one method	parA	VN1291_11000	1186335	1186991	1	PARA protein ParA
VN1291	1137628	1209303	69224	Predicted by at least one method		VN1291_11010	1187074	1187358	1	PZ8b
VN1291	1137628	1209303	69224	Predicted by at least one method		VN1291_11020	1187385	1189382	-1	hypothetical protein
VN1291	1137628	1209303	69224	Predicted by at least one method		VN1291_11030	1189786	1190004	1	hypothetical protein
VN1291	1137628	1209303	69224	Predicted by at least one method		VN1291_11040	1190229	1192436	-1	hypothetical protein
VN1291	1137628	1209303	69224	Predicted by at least one method		VN1291_11050	1192455	1192712	-1	hypothetical protein
VN1291	1137628	1209303	69224	Predicted by at least one method		VN1291_11060	1192714	1193187	-1	hypothetical protein
VN1291	1137628	1209303	69224	Predicted by at least one method		VN1291_11070	1193184	1194155	-1	hypothetical protein
VN1291	1137628	1209303	69224	Predicted by at least one method		VN1291_11080	1194152	1194454	-1	hypothetical protein
VN1291	1137628	1209303	69224	Predicted by at least one method		VN1291_11090	1194444	1194773	-1	hypothetical protein
VN1291	1137628	1209303	69224	Predicted by at least one method		VN1291_11100	1194766	1195059	-1	hypothetical protein
VN1291	1137628	1209303	69224	Predicted by at least one method		VN1291_11110	1195129	1196394	-1	hypothetical protein
VN1291	1137628	1209303	69224	Predicted by at least one method		VN1291_11120	1196394	1197926	-1	type IV secretion system protein VirB9
VN1291	1137628	1209303	69224	Predicted by at least one method		VN1291_11130	1197926	1199095	-1	ComB8 competence protein
VN1291	1137628	1209303	69224	Predicted by at least one method	topA	VN1291_11140	1199212	1201245	-1	DNA topoisomerase I TopA
VN1291	1137628	1209303	69224	Predicted by at least one method	virB4	VN1291_11150	1201248	1203671	-1	VirB4-like protein HP0441 VirB4
VN1291	1137628	1209303	69224	Predicted by at least one method	virB3	VN1291_11160	1203664	1203930	-1	VirB3 type IV secretion protein
VN1291	1137628	1209303	69224	Predicted by at least one method	virB2	VN1291_11170	1203931	1204233	-1	VirB2 type IV secretion protein
VN1291	1137628	1209303	69224	Predicted by at least one method		VN1291_11180	1204230	1205753	-1	toprim domain-containing protein
VN1291	1137628	1209303	69224	Predicted by at least one method	pz2b	VN1291_11190	1205760	1206053	-1	PZ2b
VN1291	1137628	1209303	69224	Predicted by at least one method		VN1291_11200	1206073	1206852	-1	Putative pZ1b
VN1291	1137628	1209303	24320	Predicted by at least one method		VN1291_11210	1206987	1208240	1	DHH family protein	flanking gene of hybrid tfs3_4 ICE_1
VN1291	1137628	1209303	24320	Predicted by at least one method		VN1291_11220	1208284	1210128	1	hypothetical protein
VN1291	1646779	1695191	48412	Predicted by at least one method		VN1291_15580	1646072	1646779	-1	hypothetical protein	flanking genes of tfs3_ICE_2
VN1291	1646779	1695191	48412	Predicted by at least one method		VN1291_15590	1646779	1648668	-1	Putative metal-dependent hydrolase
VN1291	1646779	1695191	48412	Predicted by at least one method		VN1291_15600	1648742	1649530	1	hypothetical protein	tfs3_ICE_2
VN1291	1646779	1695191	48412	Predicted by at least one method		VN1291_15610	1649634	1650113	1	hypothetical protein
VN1291	1646779	1695191	48412	Predicted by at least one method	virB2-2	VN1291_15620	1650110	1650394	1	VirB2 type IV secretion protein VirB2-2
VN1291	1646779	1695191	48412	Predicted by at least one method		VN1291_15630	1650405	1650668	1	VirB3 type IV secretion protein
VN1291	1646779	1695191	48412	Predicted by at least one method		VN1291_15640	1650679	1650915	1	hypothetical protein
VN1291	1646779	1695191	48412	Predicted by at least one method	virB4_2	VN1291_15650	1650915	1653497	1	VirB4 type IV secretion ATPase VirB4
VN1291	1646779	1695191	48412	Predicted by at least one method		VN1291_15660	1653621	1654790	1	VirB8 domain-containing protein
VN1291	1646779	1695191	48412	Predicted by at least one method	virB9-2	VN1291_15670	1654787	1656463	1	VirB9 type IV secretion protein VirB9-2
VN1291	1646779	1695191	48412	Predicted by at least one method		VN1291_15680	1656517	1657662	1	VirB10 type IV secretion protein
VN1291	1646779	1695191	48412	Predicted by at least one method		VN1291_15690	1657730	1659895	1	collagen-like protein
VN1291	1646779	1695191	48412	Predicted by at least one method		VN1291_15700	1659908	1660885	1	Outer membrane protein
VN1291	1646779	1695191	48412	Predicted by at least one method		VN1291_15710	1660903	1661175	1	hypothetical protein
VN1291	1646779	1695191	48412	Predicted by at least one method	virB11-3	VN1291_15720	1661180	1662124	1	VirB11 type IV secretion ATPase VirB11-3
VN1291	1646779	1695191	48412	Predicted by at least one method		VN1291_15730	1662121	1662639	1	replication regulatory RepB family protein
VN1291	1646779	1695191	48412	Predicted by at least one method		VN1291_15740	1662636	1664900	1	hypothetical protein
VN1291	1646779	1695191	48412	Predicted by at least one method		VN1291_15750	1664920	1673520	1	Adenine specific DNA methyltransferase
VN1291	1646779	1695191	48412	Predicted by at least one method		VN1291_15760	1673855	1675915	1	hypothetical protein
VN1291	1646779	1695191	48412	Predicted by at least one method		VN1291_15770	1675970	1676440	1	hypothetical protein
VN1291	1646779	1695191	48412	Predicted by at least one method		VN1291_15780	1676410	1676721	1	hypothetical protein
VN1291	1646779	1695191	48412	Predicted by at least one method		VN1291_15790	1676681	1677046	1	hypothetical protein
VN1291	1646779	1695191	48412	Predicted by at least one method		VN1291_15800	1677322	1677894	-1	hypothetical protein
VN1291	1646779	1695191	48412	Predicted by at least one method		VN1291_15810	1677872	1678249	-1	hypothetical protein
VN1291	1646779	1695191	48412	Predicted by at least one method		VN1291_15820	1678311	1678961	-1	hypothetical protein
VN1291	1646779	1695191	48412	Predicted by at least one method		VN1291_15830	1679599	1679763	1	hypothetical protein
VN1291	1646779	1695191	48412	Predicted by at least one method		VN1291_15840	1679764	1680831	1	hypothetical protein
VN1291	1646779	1695191	48412	Predicted by at least one method		VN1291_15850	1680831	1682837	1	hypothetical protein
VN1291	1646779	1695191	48412	Predicted by at least one method		VN1291_15860	1682847	1684280	1	hypothetical protein
VN1291	1646779	1695191	48412	Predicted by at least one method		VN1291_15870	1684277	1685527	1	hypothetical protein
VN1291	1646779	1695191	48412	Predicted by at least one method		VN1291_15880	1685539	1686780	1	hypothetical protein
VN1291	1646779	1695191	48412	Predicted by at least one method		VN1291_15890	1686802	1687530	-1	hypothetical protein
VN1291	1646779	1695191	48412	Predicted by at least one method		VN1291_15900	1687759	1688736	1	HipA_C domain-containing protein
VN1291	1646779	1695191	48412	Predicted by at least one method	xerD	VN1291_15910	1689054	1690121	-1	Integrase/recombinase
VN1291	1646779	1695191	48412	Predicted by at least one method	rlx1	VN1291_15920	1691197	1693197	-1	Relaxase Rlx1
VN1291	1646779	1695191	48412	Predicted by at least one method	hsdM	VN1291_15930	1694103	1695191	-1	Type I restriction enzyme M protein HsdM	flanking genes of tfs3_ICE_2
											N.D. not detected

## Sheet: Table S2
Table S2. Virulence factor of strain CHC155, VN1291, and 26695 predicted by VFDB (http://www.mgc.ac.cn/cgi-bin/VFs/v5/main.cgi)
Chromosome	START	END	STRAND	GENE	CATEGORY	COVERAGE	COVERAGE_MAP	%COVERAGE	%IDENTITY	DATABASE	ACCESSION	PRODUCT
26695	1317838	1320039	-	babA/hopS	Adherence	1-2235/2235	========/======	98.43	91.33	vfdb	NP_223551	(babA/hopS) outer membrane protein adhesin [BabA (VF0053)] [Helicobacter pylori J99]
26695	947580	949706	-	babB/hopT	Adherence	1-2112/2112	========/======	99.81	89.72	vfdb	NP_223882	(babB/hopT) outer membrane protein adhesin [BabA (VF0053)] [Helicobacter pylori J99]
26695	547328	547675	+	cag1	Secretion system	1-348/348	===============	100	100	vfdb	NP_207317	(cag1) type IV secretion system protein Cag1 [Type IV secretion system (VF0060)] [Helicobacter pylori 26695]
26695	547783	548025	+	cag2	Secretion system	1-243/243	===============	100	100	vfdb		(cag2) type IV secretion system protein Cag2 [Type IV secretion system (VF0060)] [Helicobacter pylori 26695]
26695	548134	549579	+	cag3	Secretion system	1-1446/1446	===============	100	100	vfdb	NP_207318	(cag3) type IV secretion system protein Cag3 component outer membrane subcomplex [Type IV secretion system (VF0060)] [Helicobacter pylori 26695]
26695	579921	583481	+	cagA	Secretion system	1-3561/3561	===============	100	100	vfdb	NP_207343	(cagA) cag T4SS translocated effector CagA [CagA (VF0059)] [Helicobacter pylori 26695]
26695	578115	578738	-	cagD	Secretion system	1-624/624	===============	100	100	vfdb	NP_207341	(cagD) type IV secretion system protein Cag24/CagD [Type IV secretion system (VF0060)] [Helicobacter pylori 26695]
26695	574347	575153	-	cagF	Secretion system	1-807/807	===============	100	100	vfdb	NP_207339	(cagF) type IV secretion system protein Cag22/CagF chaperone-like protein for CagA [Type IV secretion system (VF0060)] [Helicobacter pylori 26695]
26695	573864	574292	-	cagG	Secretion system	1-429/429	===============	100	100	vfdb	NP_207338	(cagG) type IV secretion system protein Cag21/CagG [Type IV secretion system (VF0060)] [Helicobacter pylori 26695]
26695	572736	573848	-	cagH	Secretion system	1-1113/1113	===============	100	99.91	vfdb	NP_207337	(cagH) type IV secretion system protein Cag20/CagH [Type IV secretion system (VF0060)] [Helicobacter pylori 26695]
26695	571580	572725	-	cagI	Secretion system	1-1146/1146	===============	100	100	vfdb	NP_207336	(cagI) type IV secretion system protein Cag19/CagI [Type IV secretion system (VF0060)] [Helicobacter pylori 26695]
26695	568723	569853	+	cagM	Secretion system	1-1131/1131	===============	100	100	vfdb	NP_207333	(cagM) type IV secretion system protein Cag16/CagM transmembrane channel protein [Type IV secretion system (VF0060)] [Helicobacter pylori 26695]
26695	569868	570788	+	cagN	Secretion system	1-921/921	===============	100	100	vfdb	NP_207334	(cagN) type IV secretion system protein Cag17/CagN membrane-associated protein [Type IV secretion system (VF0060)] [Helicobacter pylori 26695]
26695	567955	568299	-	cagP	Secretion system	1-345/345	===============	100	100	vfdb	NP_207332	(cagP) type IV secretion system protein Cag15/CagP [Type IV secretion system (VF0060)] [Helicobacter pylori 26695]
26695	567142	567522	-	cagQ	Secretion system	1-381/381	===============	100	100	vfdb	NP_207331	(cagQ) type IV secretion system protein Cag14/CagQ [Type IV secretion system (VF0060)] [Helicobacter pylori 26695]
26695	566126	566716	-	cagS	Secretion system	1-591/591	===============	100	100	vfdb	NP_207330	(cagS) type IV secretion system protein Cag13/CagS [Type IV secretion system (VF0060)] [Helicobacter pylori 26695]
26695	564381	565037	+	cagU	Secretion system	1-657/657	===============	100	100	vfdb	NP_207327	(cagU) type IV secretion system protein Cag11/CagU [Type IV secretion system (VF0060)] [Helicobacter pylori 26695]
26695	553469	554068	-	cagZ	Secretion system	1-600/600	===============	100	100	vfdb	NP_207322	(cagZ) type IV secretion system protein Cag6/CagZ [Type IV secretion system (VF0060)] [Helicobacter pylori 26695]
26695	545241	546233	+	cds6	Motility	1-993/993	===============	100	100	vfdb	NP_207315	(cds6) LD-carboxypeptidase [Pse5Ac7Ac (AI150)] [Helicobacter pylori 26695]
26695	400546	402957	-	cheA	Motility	1-2412/2412	===============	100	100	vfdb	NP_207190	(cheA) histidine kinase CheA [Pse5Ac7Ac (AI150)] [Helicobacter pylori 26695]
26695	18380	19345	+	cheV1	Motility	1-966/966	===============	100	100	vfdb	NP_206821	(cheV1) chemotaxis coupling protein CheV1 [Pse5Ac7Ac (AI150)] [Helicobacter pylori 26695]
26695	403014	403949	-	cheV2	Motility	1-936/936	===============	100	100	vfdb	NP_207191	(cheV2) chemotaxis coupling protein CheV2 [Pse5Ac7Ac (AI150)] [Helicobacter pylori 26695]
26695	633964	635265	-	cheV3	Motility	1-1302/1302	===============	100	100	vfdb	NP_207394	(cheV3) chemotaxis coupling protein CheV3 [Pse5Ac7Ac (AI150)] [Helicobacter pylori 26695]
26695	400052	400549	-	cheW	Motility	1-498/498	===============	100	100	vfdb	NP_207189	(cheW) chemotaxis coupling protein CheW [Pse5Ac7Ac (AI150)] [Helicobacter pylori 26695]
26695	1126268	1126642	+	cheY	Motility	1-375/375	===============	100	100	vfdb	NP_207858	(cheY) chemotaxis response regulator CheY [Pse5Ac7Ac (AI150)] [Helicobacter pylori 26695]
26695	637282	638814	+	flaA	Motility	1-1533/1533	===============	100	100	vfdb	NP_207396	(flaA) flagellin A FlaA [Flagella (VF0051)] [Helicobacter pylori 26695]
26695	122948	124492	-	flaB	Motility	1-1545/1545	===============	100	100	vfdb	NP_206915	(flaB) flagellin B FlaB [Flagella (VF0051)] [Helicobacter pylori 26695]
26695	343113	343655	+	flaG	Motility	1-543/543	===============	100	100	vfdb	NP_207125	(flaG) flagellar protein G (FlaG) [Pse5Ac7Ac (AI150)] [Helicobacter pylori 26695]
26695	806464	806823	+	flaG	Motility	1-360/360	===============	100	100	vfdb	NP_207544	(flaG) flagellar protein FlaG [Flagella (CVF223)] [Helicobacter pylori 26695]
26695	1548958	1549614	-	flgA	Motility	1-657/657	===============	100	100	vfdb	NP_208268	(flgA) flagellar basal body P-ring biosynthesis protein FlgA [Flagella (CVF223)] [Helicobacter pylori 26695]
26695	1640954	1641376	-	flgB	Motility	1-423/423	===============	100	100	vfdb	NP_208350	(flgB) flagellar basal body rod protein FlgB [Flagella (CVF223)] [Helicobacter pylori 26695]
26695	1640456	1640941	-	flgC	Motility	1-486/486	===============	100	100	vfdb	NP_208349	(flgC) flagellar basal-body rod protein FlgC [Flagella (CVF223)] [Helicobacter pylori 26695]
26695	958119	959024	+	flgD	Motility	1-906/906	===============	100	100	vfdb	NP_207699	(flgD) flagellar basal-body rod modification protein FlgD [Pse5Ac7Ac (AI150)] [Helicobacter pylori 26695]
26695	959021	960838	+	flgE	Motility	1-1818/1818	===============	100	100	vfdb	NP_207700	(flgE) flagellar hook protein [Pse5Ac7Ac (AI150)] [Helicobacter pylori 26695]
26695	920417	922573	-	flgE_1	Motility	1-2157/2157	===============	100	100	vfdb	NP_207664	(flgE_1) flagellar hook protein [Flagella (VF0051)] [Helicobacter pylori 26695]
26695	1155009	1155818	+	flgG	Motility	1-810/810	===============	100	100	vfdb	NP_207883	(flgG) flagellar basal-body rod protein FlgG [Pse5Ac7Ac (AI150)] [Helicobacter pylori 26695]
26695	1663590	1664378	+	flgG	Motility	1-789/789	===============	100	100	vfdb	NP_208376	(flgG) flagellar basal-body rod protein (flgG) [Pse5Ac7Ac (AI150)] [Helicobacter pylori 26695]
26695	340832	341545	+	flgH	Motility	1-714/714	===============	100	100	vfdb	NP_207123	(flgH) flagellar L-ring protein precursor FlgH [Pse5Ac7Ac (AI150)] [Helicobacter pylori 26695]
26695	254368	255396	-	flgI	Motility	1-1029/1029	===============	100	100	vfdb	NP_207044	(flgI) flagellar P-ring protein precursor FlgI [Pse5Ac7Ac (AI150)] [Helicobacter pylori 26695]
26695	1184620	1186440	-	flgK	Motility	1-1821/1821	===============	100	100	vfdb	NP_207910	(flgK) flagellar hook-associated protein 1 FlgK [Pse5Ac7Ac (AI150)] [Helicobacter pylori 26695]
26695	312145	314631	-	flgL	Motility	1-2487/2487	===============	100	100	vfdb	NP_207093	(flgL) flagellar hook-associated protein 3 FlgL [Flagella (CVF223)] [Helicobacter pylori 26695]
26695	1188105	1188335	-	flgM	Motility	1-231/231	===============	100	100	vfdb	NP_207913	(flgM) negative regulator of flagellin synthesis [Pse5Ac7Ac (AI150)] [Helicobacter pylori 26695]
26695	755465	756610	+	flgR	Motility	1-1146/1146	===============	100	100	vfdb	NP_207497	(flgR) response regulator [Pse5Ac7Ac (AI150)] [Helicobacter pylori 26695]
26695	252912	254057	-	flgS	Motility	1-1146/1146	===============	100	100	vfdb	NP_207042	(flgS) signal-transducing protein histidine kinase [Pse5Ac7Ac (AI150)] [Helicobacter pylori 26695]
26695	1100927	1103128	+	flhA	Motility	1-2202/2202	===============	100	100	vfdb	NP_207831	(flhA) flagellar biosynthesis protein [Pse5Ac7Ac (AI150)] [Helicobacter pylori 26695]
26695	822128	823204	+	flhB	Motility	1-1077/1077	===============	100	100	vfdb	NP_207563	(flhB) flagellar biosynthesis protein [Pse5Ac7Ac (AI150)] [Helicobacter pylori 26695]
26695	1655317	1655589	+	flhB2	Motility	1-273/273	===============	100	100	vfdb	NP_208366	(flhB2) ABC transporter putative [Pse5Ac7Ac (AI150)] [Helicobacter pylori 26695]
26695	1095614	1096993	-	flhF	Motility	1-1380/1380	===============	100	100	vfdb	NP_207825	(flhF) flagellar biosynthesis protein [Pse5Ac7Ac (AI150)] [Helicobacter pylori 26695]
26695	1093667	1094434	-	fliA	Motility	1-768/768	===============	100	100	vfdb	NP_207822	(fliA) flagellar biosynthesis sigma factor FliA [Pse5Ac7Ac (AI150)] [Helicobacter pylori 26695]
26695	806840	808864	+	fliD	Motility	1-2025/2025	===============	100	100	vfdb	NP_207545	(fliD) flagellar capping protein FliD [Pse5Ac7Ac (AI150)] [Helicobacter pylori 26695]
26695	1639999	1640328	-	fliE	Motility	1-330/330	===============	100	100	vfdb	NP_208348	(fliE) flagellar hook-basal body complex protein FliE [Flagella (CVF223)] [Helicobacter pylori 26695]
26695	359038	360741	+	fliF	Motility	1-1704/1704	===============	100	100	vfdb	NP_207149	(fliF) flagellar M-ring protein FliF [Pse5Ac7Ac (AI150)] [Helicobacter pylori 26695]
26695	360759	361790	+	fliG	Motility	1-1032/1032	===============	100	100	vfdb	NP_207150	(fliG) flagellar motor switch protein G [Pse5Ac7Ac (AI150)] [Helicobacter pylori 26695]
26695	361777	362553	+	fliH	Motility	1-777/777	===============	100	100	vfdb	NP_207151	(fliH) flagellar assembly protein H [Pse5Ac7Ac (AI150)] [Helicobacter pylori 26695]
26695	1489685	1490989	-	fliI	Motility	1-1305/1305	===============	100	100	vfdb	NP_208211	(fliI) flagellum-specific ATP synthase FliI [Pse5Ac7Ac (AI150)] [Helicobacter pylori 26695]
26695	863917	864468	-	fliL	Motility	1-552/552	===============	100	100	vfdb	NP_207602	(fliL) flagellar basal body protein FliL [Flagella (CVF223)] [Helicobacter pylori 26695]
26695	1092610	1093674	-	fliM	Motility	1-1065/1065	===============	100	100	vfdb	NP_207821	(fliM) flagellar motor switch protein FliM [Pse5Ac7Ac (AI150)] [Helicobacter pylori 26695]
26695	614856	615227	-	fliN	Motility	1-372/372	===============	100	100	vfdb	NP_207379	(fliN) flagellar motor switch protein FliN [Pse5Ac7Ac (AI150)] [Helicobacter pylori 26695]
26695	734342	734803	+	fliP	Motility	1-462/462	===============	100	100	vfdb	NP_207479	(fliP) flagellar biosynthetic protein FliP [Pse5Ac7Ac (AI150)] [Helicobacter pylori 26695]
26695	1489408	1489674	-	fliQ	Motility	1-267/267	===============	100	100	vfdb	NP_208210	(fliQ) flagellar biosynthesis protein [Pse5Ac7Ac (AI150)] [Helicobacter pylori 26695]
26695	179897	180664	-	fliR	Motility	1-768/768	===============	100	100	vfdb	NP_206972	(fliR) flagellar biosynthetic protein FliR [Pse5Ac7Ac (AI150)] [Helicobacter pylori 26695]
26695	808936	809316	+	fliS	Motility	1-381/381	===============	100	100	vfdb	NP_207546	(fliS) flagellar protein FliS [Pse5Ac7Ac (AI150)] [Helicobacter pylori 26695]
26695	1091743	1092606	-	fliY	Motility	1-864/864	===============	100	100	vfdb	NP_207820	(fliY) flagellar motor switch protein [Pse5Ac7Ac (AI150)] [Helicobacter pylori 26695]
26695	388835	390112	+	futA	Molecular mimicry	1-1278/1278	===============	100	100	vfdb	NP_207177	(futA) fucosyltransferase [Lewis antigen (VF0057)] [Helicobacter pylori 26695]
26695	696662	698092	-	futB	Molecular mimicry	1-1431/1431	===============	100	100	vfdb	NP_207445	(futB) fucosyltransferase [Lewis antigen (VF0057)] [Helicobacter pylori 26695]
26695	98936	99376	-	futC	Molecular mimicry	1-441/441	===============	100	100	vfdb	NP_206893	(futC) fucosyltransferase [Lipopolysaccharide Lewis antigens (CVF222)] [Helicobacter pylori 26695]
26695	370160	371194	+	gluE	Endotoxin	1-1035/1035	===============	100	100	vfdb	NP_207158	(gluE) UDP-glucose 4-epimerase [LPS (VF0056)] [Helicobacter pylori 26695]
26695	1240473	1241696	-	gluP	Endotoxin	1-1224/1224	===============	100	100	vfdb	NP_207965	(gluP) glucose/galactose transporter [LPS (VF0056)] [Helicobacter pylori 26695]
26695	684774	685691	+	hopH	Proinflammatory effect	1-918/918	===============	100	100	vfdb	NP_207432	(hopH) outer inflammatory protein A adhesin [OipA (VF0266)] [Helicobacter pylori 26695]
26695	5241	7145	-	hopZ	Adherence	1-1905/1905	===============	100	100	vfdb	NP_206811	(hopZ) outer membrane protein adhesin [HopZ (VF0054)] [Helicobacter pylori 26695]
26695	265941	266369	+	HP0256/fliJ	Motility	1-429/429	===============	100	100	vfdb	NP_207054	(HP0256) involved in motility and cell envelope architecture [Pse5Ac7Ac (AI150)] [Helicobacter pylori 26695]
26695	423743	424492	+	hpaA2	Adherence	1-750/750	===============	100	100	vfdb	NP_207208	(hpaA2) ahesin protein [Pse5Ac7Ac (AI150)] [Helicobacter pylori 26695]
26695	1547912	1548385	-	kdtB	Endotoxin	1-474/474	===============	100	100	vfdb	NP_208266	(kdtB) lipopolysaccharide core biosynthesis protein [LPS (VF0056)] [Helicobacter pylori 26695]
26695	918458	919540	-	lpxB	Endotoxin	1-1083/1083	===============	100	100	vfdb	NP_207661	(lpxB) lipid A disaccharide synthetase [LPS (VF0056)] [Helicobacter pylori 26695]
26695	868381	869154	+	motA	Motility	1-774/774	===============	100	100	vfdb	NP_207608	(motA) flagellar motor protein [Pse5Ac7Ac (AI150)] [Helicobacter pylori 26695]
26695	869157	869930	+	motB	Motility	1-774/774	===============	100	100	vfdb	NP_207609	(motB) flagellar motor protein [Pse5Ac7Ac (AI150)] [Helicobacter pylori 26695]
26695	252272	252706	-	napA	Proinflammatory effect	1-435/435	===============	100	100	vfdb	NP_207041	(napA) neutrophil activating protein NapA [HP-NAP (VF0052)] [Helicobacter pylori 26695]
26695	341563	343116	+	neuA/flmD	Molecular mimicry	1-1554/1554	===============	100	100	vfdb	NP_207124	(neuA/flmD) CMP-N-acetylneuraminic acid synthetase [Lewis antigen (VF0057)] [Helicobacter pylori 26695]
26695	1661400	1662323	+	pdxA	Motility	1-924/924	===============	100	100	vfdb	NP_208374	(pdxA) 4-hydroxythreonine-4-phosphate dehydrogenase [Pse5Ac7Ac (AI150)] [Helicobacter pylori 26695]
26695	1660610	1661398	+	pdxJ	Motility	1-789/789	===============	100	100	vfdb	NP_208373	(pdxJ) pyridoxine 5'-phosphate synthase [Pse5Ac7Ac (AI150)] [Helicobacter pylori 26695]
26695	1347799	1350204	+	pflA	Motility	1-2406/2406	===============	100	100	vfdb	NP_208066	(pflA) paralysed flagella protein (pflA) [Flagella (CVF223)] [Helicobacter pylori 26695]
26695	891482	892483	+	pseB	Motility	1-1002/1002	===============	100	100	vfdb	NP_207633	(pseB) UDP-N-acetylglucosamine 46-dehydratase [Pse5Ac7Ac (AI150)] [Helicobacter pylori 26695]
26695	374950	376077	-	pseC	Motility	1-1128/1128	===============	100	100	vfdb	NP_207164	(pseC) flagellar modification protein aminotransferase PseC [Pse5Ac7Ac (AI150)] [Helicobacter pylori 26695]
26695	286747	287769	+	rfaC	Motility	1-1023/1023	===============	100	100	vfdb	NP_207077	(rfaC) lipopolysaccharide heptosyltransferase-1 [LPS (VF0056)] [Helicobacter pylori 26695]
26695	167613	168731	-	rfaJ	Endotoxin	1-1119/1119	===============	100	100	vfdb	NP_206958	(rfaJ) lipopolysaccharide 12-glucosyltransferase [LPS (VF0056)] [Helicobacter pylori 26695]
26695	1485782	1486885	+	rfaJ	Endotoxin	1-1104/1104	===============	100	100	vfdb	NP_208207	(rfaJ) lipopolysaccharide 12-glucosyltransferase [LPS (VF0056)] [Helicobacter pylori 26695]
26695	42105	43250	+	rfbD	Endotoxin	1-1146/1146	===============	100	100	vfdb	NP_206845	(rfbD) GDP-D-mannose dehydratase [LPS (VF0056)] [Helicobacter pylori 26695]
26695	40651	42063	+	rfbM	Endotoxin	1-1413/1413	===============	100	100	vfdb	NP_206844	(rfbM) mannose-6-phosphate isomerase [LPS (VF0056)] [Helicobacter pylori 26695]
26695	779008	780897	-	sabA/hopP	Adherence	1-1890/1890	===============	100	100	vfdb	NP_207519	(sabA/hopP) outer membrane protein adhesin [SabA (VF0055)] [Helicobacter pylori 26695]
26695	774515	776341	+	sabB/hopO	Adherence	1-1827/1827	===============	100	100	vfdb	NP_207516	(sabB/hopO) outer membrane protein adhesin [SabB/HopO (AI341)] [Helicobacter pylori 26695]
26695	104125	106152	+	tlpA	Motility	1-2028/2028	===============	100	100	vfdb	NP_206899	(tlpA) membrane-bound chemoreceptor sensing arginine and bicarbonate [Pse5Ac7Ac (AI150)] [Helicobacter pylori 26695]
26695	109025	110722	-	tlpB	Motility	1-1698/1698	===============	100	100	vfdb	NP_206903	(tlpB) membrane-bound chemoreceptor sensing pH and autoinducer-2 [Pse5Ac7Ac (AI150)] [Helicobacter pylori 26695]
26695	86656	88677	-	tlpC	Motility	1-2022/2022	===============	100	100	vfdb	NP_206882	(tlpC) membrane-bound chemoreceptor [Pse5Ac7Ac (AI150)] [Helicobacter pylori 26695]
26695	77240	77956	-	ureA	Acid resistance	1-717/717	===============	100	100	vfdb	NP_206873	(ureA) urease alpha subunit UreA [Urease (VF0050)] [Helicobacter pylori 26695]
26695	75527	77236	-	ureB	Acid resistance	1-1710/1710	===============	100	100	vfdb	NP_206872	(ureB) urease beta subunit UreB urea amidohydrolase [Urease (VF0050)] [Helicobacter pylori 26695]
26695	74233	74745	-	ureE	Acid resistance	1-513/513	===============	100	100	vfdb	NP_206870	(ureE) urease accessory protein (ureE) metallochaperone [Urease (VF0050)] [Helicobacter pylori 26695]
26695	73446	74210	-	ureF	Acid resistance	1-765/765	===============	100	100	vfdb	NP_206869	(ureF) urease accessory protein (ureF) [Urease (VF0050)] [Helicobacter pylori 26695]
26695	72818	73417	-	ureG	Acid resistance	1-600/600	===============	100	100	vfdb	NP_206868	(ureG) urease accessory protein (ureG) [Urease (VF0050)] [Helicobacter pylori 26695]
26695	72021	72818	-	ureH	Acid resistance	1-798/798	===============	100	100	vfdb	NP_206867	(ureH) urease accessory protein (ureH) [Urease (VF0050)] [Helicobacter pylori 26695]
26695	74747	75334	-	ureI	Acid resistance	1-588/588	===============	100	100	vfdb	NP_206871	(ureI) acid-activated urea channel protein [Urease (VF0050)] [Helicobacter pylori 26695]
26695	938415	942287	+	vacA	Toxin	1-3873/3873	===============	100	100	vfdb	NP_207680	(vacA) vacuolating cytotoxin [VacA (VF0058)] [Helicobacter pylori 26695]
26695	549589	550098	+	virB1	Secretion system	1-510/510	===============	100	100	vfdb	NP_207319	(virB1) type IV secretion system protein Cag4 VirB1 homolog [Type IV secretion system (VF0060)] [Helicobacter pylori 26695]
26695	554206	559989	-	virB10/cagY	Secretion system	1-5784/5784	===============	100	99.98	vfdb	NP_207323	(virB10/cagY) type IV secretion system protein Cag7/CagY VirB10 homolog [Type IV secretion system (VF0060)] [Helicobacter pylori 26695]
26695	552472	553464	-	virB11	Secretion system	1-993/993	===============	100	100	vfdb	NP_207321	(virB11) type IV secretion system ATPase VirB11 homolog [Type IV secretion system (VF0060)] [Helicobacter pylori 26695]
26695	578740	579087	-	virB2/cagC	Secretion system	1-348/348	===============	100	100	vfdb	NP_207342	(virB2/cagC) type IV secretion system protein Cag25/CagC VirB2 homolog [Type IV secretion system (VF0060)] [Helicobacter pylori 26695]
26695	575155	578106	-	virB4/cagE	Secretion system	1-2952/2952	===============	100	100	vfdb	NP_207340	(virB4/cagE) type IV secretion system protein Cag23/CagE VirB4 homolog [Type IV secretion system (VF0060)] [Helicobacter pylori 26695]
26695	570870	571583	-	virB5/cagL	Secretion system	1-714/714	===============	100	100	vfdb	NP_207335	(virB5/cagL) type IV secretion system protein Cag18/CagL VirB5 homolog [Type IV secretion system (VF0060)] [Helicobacter pylori 26695]
26695	561625	563232	-	virB6/cagW	Secretion system	1-1608/1608	===============	100	100	vfdb	NP_207325	(virB6/cagW) type IV secretion system protein Cag9/CagW VirB6 homolog [Type IV secretion system (VF0060)] [Helicobacter pylori 26695]
26695	565073	565915	+	virB7/cagT	Secretion system	1-843/843	===============	100	100	vfdb	NP_207328	(virB7/cagT) type IV secretion system protein Cag12/CagT VirB7 homolog [Type IV secretion system (VF0060)] [Helicobacter pylori 26695]
26695	563237	563995	-	virB8/cagV	Secretion system	1-759/759	===============	100	100	vfdb	NP_207326	(virB8/cagV) type IV secretion system protein Cag10/CagV VirB8 homolog [Type IV secretion system (VF0060)] [Helicobacter pylori 26695]
26695	560004	561572	-	virB9/cagX	Secretion system	1-1569/1569	===============	100	100	vfdb	NP_207324	(virB9/cagX) type IV secretion system protein Cag8/CagX VirB9 homolog [Type IV secretion system (VF0060)] [Helicobacter pylori 26695]
26695	550217	552463	-	virD4	Secretion system	1-2247/2247	===============	100	100	vfdb	NP_207320	(virD4) type IV secretion system protein Cag5 VirD4 homolog [Type IV secretion system (VF0060)] [Helicobacter pylori 26695]
26695	43243	44175	+	wbcJ	Endotoxin	1-933/933	===============	100	100	vfdb	NP_206846	(wbcJ) GDP fucose synthase [LPS (VF0056)] [Helicobacter pylori 26695]
26695	728118	728987	-	wbpB	Endotoxin	1-870/870	===============	100	100	vfdb	NP_207473	(wbpB) lipopolysaccharide biosynthesis protein [LPS (VF0056)] [Helicobacter pylori 26695]
26695	1094733	1095617	-	ylxH	Motility	1-885/885	===============	100	100	vfdb	NP_207824	(ylxH) ATP-binding protein [Pse5Ac7Ac (AI150)] [Helicobacter pylori 26695]
CHC155	1050244	1052476	-	babA/hopS	Adherence	1-2233/2235	========/======	99.6	89.11	vfdb	NP_223551	(babA/hopS) outer membrane protein adhesin [BabA (VF0053)] [Helicobacter pylori J99]
CHC155	1410816	1412947	+	babB/hopT	Adherence	1-2111/2112	========/======	99.76	88.25	vfdb	NP_223882	(babB/hopT) outer membrane protein adhesin [BabA (VF0053)] [Helicobacter pylori J99]
CHC155	620262	620609	+	cag1	Secretion system	1-348/348	===============	100	96.55	vfdb	NP_207317	(cag1) type IV secretion system protein Cag1 [Type IV secretion system (VF0060)] [Helicobacter pylori 26695]
CHC155	620838	622283	+	cag3	Secretion system	1-1446/1446	===============	100	94.74	vfdb	NP_207318	(cag3) type IV secretion system protein Cag3 component outer membrane subcomplex [Type IV secretion system (VF0060)] [Helicobacter pylori 26695]
CHC155	652925	656470	+	cagA	Secretion system	1-3561/3561	========/======	99.13	86.13	vfdb	NP_207343	(cagA) cag T4SS translocated effector CagA [CagA (VF0059)] [Helicobacter pylori 26695]
CHC155	651292	651915	-	cagD	Secretion system	1-624/624	===============	100	95.03	vfdb	NP_207341	(cagD) type IV secretion system protein Cag24/CagD [Type IV secretion system (VF0060)] [Helicobacter pylori 26695]
CHC155	647524	648330	-	cagF	Secretion system	1-807/807	===============	100	95.91	vfdb	NP_207339	(cagF) type IV secretion system protein Cag22/CagF chaperone-like protein for CagA [Type IV secretion system (VF0060)] [Helicobacter pylori 26695]
CHC155	647047	647469	-	cagG	Secretion system	1-423/429	===============	98.6	96.45	vfdb	NP_207338	(cagG) type IV secretion system protein Cag21/CagG [Type IV secretion system (VF0060)] [Helicobacter pylori 26695]
CHC155	645924	647036	-	cagH	Secretion system	1-1113/1113	===============	100	96.94	vfdb	NP_207337	(cagH) type IV secretion system protein Cag20/CagH [Type IV secretion system (VF0060)] [Helicobacter pylori 26695]
CHC155	644768	645913	-	cagI	Secretion system	1-1146/1146	===============	100	96.07	vfdb	NP_207336	(cagI) type IV secretion system protein Cag19/CagI [Type IV secretion system (VF0060)] [Helicobacter pylori 26695]
CHC155	641911	643041	+	cagM	Secretion system	1-1131/1131	===============	100	97.17	vfdb	NP_207333	(cagM) type IV secretion system protein Cag16/CagM transmembrane channel protein [Type IV secretion system (VF0060)] [Helicobacter pylori 26695]
CHC155	643056	643976	+	cagN	Secretion system	1-921/921	===============	100	96.2	vfdb	NP_207334	(cagN) type IV secretion system protein Cag17/CagN membrane-associated protein [Type IV secretion system (VF0060)] [Helicobacter pylori 26695]
CHC155	641147	641487	-	cagP	Secretion system	1-341/345	===============	98.84	96.48	vfdb	NP_207332	(cagP) type IV secretion system protein Cag15/CagP [Type IV secretion system (VF0060)] [Helicobacter pylori 26695]
CHC155	639885	640264	+	cagQ	Secretion system	2-381/381	===============	99.74	89.74	vfdb	NP_207331	(cagQ) type IV secretion system protein Cag14/CagQ [Type IV secretion system (VF0060)] [Helicobacter pylori 26695]
CHC155	638483	639073	-	cagS	Secretion system	1-591/591	===============	100	96.28	vfdb	NP_207330	(cagS) type IV secretion system protein Cag13/CagS [Type IV secretion system (VF0060)] [Helicobacter pylori 26695]
CHC155	636769	637411	+	cagU	Secretion system	1-643/657	===============	97.87	96.42	vfdb	NP_207327	(cagU) type IV secretion system protein Cag11/CagU [Type IV secretion system (VF0060)] [Helicobacter pylori 26695]
CHC155	626361	626960	-	cagZ	Secretion system	1-600/600	===============	100	98	vfdb	NP_207322	(cagZ) type IV secretion system protein Cag6/CagZ [Type IV secretion system (VF0060)] [Helicobacter pylori 26695]
CHC155	618200	619191	+	cds6	Motility	1-992/993	===============	99.9	94.25	vfdb	NP_207315	(cds6) LD-carboxypeptidase [Pse5Ac7Ac (AI150)] [Helicobacter pylori 26695]
CHC155	1602907	1605337	-	cheA	Motility	1-2407/2412	========/======	99.3	94.15	vfdb	NP_207190	(cheA) histidine kinase CheA [Pse5Ac7Ac (AI150)] [Helicobacter pylori 26695]
CHC155	1287968	1288933	+	cheV1	Motility	1-966/966	===============	100	96.38	vfdb	NP_206821	(cheV1) chemotaxis coupling protein CheV1 [Pse5Ac7Ac (AI150)] [Helicobacter pylori 26695]
CHC155	1605395	1606330	-	cheV2	Motility	1-936/936	===============	100	96.9	vfdb	NP_207191	(cheV2) chemotaxis coupling protein CheV2 [Pse5Ac7Ac (AI150)] [Helicobacter pylori 26695]
CHC155	703007	704308	-	cheV3	Motility	1-1302/1302	========/======	99.85	95.78	vfdb	NP_207394	(cheV3) chemotaxis coupling protein CheV3 [Pse5Ac7Ac (AI150)] [Helicobacter pylori 26695]
CHC155	1602408	1602904	-	cheW	Motility	2-498/498	===============	99.8	94.17	vfdb	NP_207189	(cheW) chemotaxis coupling protein CheW [Pse5Ac7Ac (AI150)] [Helicobacter pylori 26695]
CHC155	503808	504182	-	cheY	Motility	1-375/375	===============	100	94.13	vfdb	NP_207858	(cheY) chemotaxis response regulator CheY [Pse5Ac7Ac (AI150)] [Helicobacter pylori 26695]
CHC155	705450	706982	+	flaA	Motility	1-1533/1533	===============	100	97.26	vfdb	NP_207396	(flaA) flagellin A FlaA [Flagella (VF0051)] [Helicobacter pylori 26695]
CHC155	235702	237246	-	flaB	Motility	1-1545/1545	===============	100	97.35	vfdb	NP_206915	(flaB) flagellin B FlaB [Flagella (VF0051)] [Helicobacter pylori 26695]
CHC155	451091	451633	+	flaG	Motility	1-543/543	===============	100	94.11	vfdb	NP_207125	(flaG) flagellar protein G (FlaG) [Pse5Ac7Ac (AI150)] [Helicobacter pylori 26695]
CHC155	908990	909349	+	flaG	Motility	1-360/360	===============	100	95.28	vfdb	NP_207544	(flaG) flagellar protein FlaG [Flagella (CVF223)] [Helicobacter pylori 26695]
CHC155	59406	60062	+	flgA	Motility	1-657/657	===============	100	92.85	vfdb	NP_208268	(flgA) flagellar basal body P-ring biosynthesis protein FlgA [Flagella (CVF223)] [Helicobacter pylori 26695]
CHC155	1246405	1246827	-	flgB	Motility	1-423/423	===============	100	96.93	vfdb	NP_208350	(flgB) flagellar basal body rod protein FlgB [Flagella (CVF223)] [Helicobacter pylori 26695]
CHC155	1245907	1246392	-	flgC	Motility	1-486/486	===============	100	96.3	vfdb	NP_208349	(flgC) flagellar basal-body rod protein FlgC [Flagella (CVF223)] [Helicobacter pylori 26695]
CHC155	1060759	1061679	+	flgD	Motility	1-906/906	========/======	100	94.14	vfdb	NP_207699	(flgD) flagellar basal-body rod modification protein FlgD [Pse5Ac7Ac (AI150)] [Helicobacter pylori 26695]
CHC155	1061676	1063493	+	flgE	Motility	1-1818/1818	===============	100	96.37	vfdb	NP_207700	(flgE) flagellar hook protein [Pse5Ac7Ac (AI150)] [Helicobacter pylori 26695]
CHC155	1022546	1024702	-	flgE_1	Motility	1-2157/2157	===============	100	96.89	vfdb	NP_207664	(flgE_1) flagellar hook protein [Flagella (VF0051)] [Helicobacter pylori 26695]
CHC155	475023	475832	-	flgG	Motility	1-810/810	===============	100	96.05	vfdb	NP_207883	(flgG) flagellar basal-body rod protein FlgG [Pse5Ac7Ac (AI150)] [Helicobacter pylori 26695]
CHC155	1267053	1267841	+	flgG	Motility	1-789/789	===============	100	97.84	vfdb	NP_208376	(flgG) flagellar basal-body rod protein (flgG) [Pse5Ac7Ac (AI150)] [Helicobacter pylori 26695]
CHC155	448817	449530	+	flgH	Motility	1-714/714	===============	100	97.76	vfdb	NP_207123	(flgH) flagellar L-ring protein precursor FlgH [Pse5Ac7Ac (AI150)] [Helicobacter pylori 26695]
CHC155	363783	364811	-	flgI	Motility	1-1029/1029	===============	100	96.6	vfdb	NP_207044	(flgI) flagellar P-ring protein precursor FlgI [Pse5Ac7Ac (AI150)] [Helicobacter pylori 26695]
CHC155	1543135	1544955	+	flgK	Motility	1-1821/1821	===============	100	96.21	vfdb	NP_207910	(flgK) flagellar hook-associated protein 1 FlgK [Pse5Ac7Ac (AI150)] [Helicobacter pylori 26695]
CHC155	421902	424387	-	flgL	Motility	1-2486/2487	===============	99.96	94.85	vfdb	NP_207093	(flgL) flagellar hook-associated protein 3 FlgL [Flagella (CVF223)] [Helicobacter pylori 26695]
CHC155	1541242	1541471	+	flgM	Motility	1-230/231	===============	99.57	94.35	vfdb	NP_207913	(flgM) negative regulator of flagellin synthesis [Pse5Ac7Ac (AI150)] [Helicobacter pylori 26695]
CHC155	801293	802438	-	flgR	Motility	1-1146/1146	===============	100	96.16	vfdb	NP_207497	(flgR) response regulator [Pse5Ac7Ac (AI150)] [Helicobacter pylori 26695]
CHC155	362327	363472	-	flgS	Motility	1-1146/1146	===============	100	97.47	vfdb	NP_207042	(flgS) signal-transducing protein histidine kinase [Pse5Ac7Ac (AI150)] [Helicobacter pylori 26695]
CHC155	527178	529379	-	flhA	Motility	1-2202/2202	===============	100	97.05	vfdb	NP_207831	(flhA) flagellar biosynthesis protein [Pse5Ac7Ac (AI150)] [Helicobacter pylori 26695]
CHC155	924656	925732	+	flhB	Motility	1-1077/1077	===============	100	96.66	vfdb	NP_207563	(flhB) flagellar biosynthesis protein [Pse5Ac7Ac (AI150)] [Helicobacter pylori 26695]
CHC155	1259140	1259412	+	flhB2	Motility	1-273/273	===============	100	96.7	vfdb	NP_208366	(flhB2) ABC transporter putative [Pse5Ac7Ac (AI150)] [Helicobacter pylori 26695]
CHC155	533310	534689	+	flhF	Motility	1-1380/1380	===============	100	97.61	vfdb	NP_207825	(flhF) flagellar biosynthesis protein [Pse5Ac7Ac (AI150)] [Helicobacter pylori 26695]
CHC155	535867	536643	+	fliA	Motility	1-768/768	========/======	100	95.11	vfdb	NP_207822	(fliA) flagellar biosynthesis sigma factor FliA [Pse5Ac7Ac (AI150)] [Helicobacter pylori 26695]
CHC155	909366	911391	+	fliD	Motility	1-2025/2025	========/======	100	95.75	vfdb	NP_207545	(fliD) flagellar capping protein FliD [Pse5Ac7Ac (AI150)] [Helicobacter pylori 26695]
CHC155	1245450	1245779	-	fliE	Motility	1-330/330	===============	100	95.45	vfdb	NP_208348	(fliE) flagellar hook-basal body complex protein FliE [Flagella (CVF223)] [Helicobacter pylori 26695]
CHC155	466452	468155	+	fliF	Motility	1-1704/1704	===============	100	96.3	vfdb	NP_207149	(fliF) flagellar M-ring protein FliF [Pse5Ac7Ac (AI150)] [Helicobacter pylori 26695]
CHC155	468174	469205	+	fliG	Motility	1-1032/1032	===============	100	96.51	vfdb	NP_207150	(fliG) flagellar motor switch protein G [Pse5Ac7Ac (AI150)] [Helicobacter pylori 26695]
CHC155	469192	469968	+	fliH	Motility	1-777/777	===============	100	97.04	vfdb	NP_207151	(fliH) flagellar assembly protein H [Pse5Ac7Ac (AI150)] [Helicobacter pylori 26695]
CHC155	116967	118271	+	fliI	Motility	1-1305/1305	===============	100	97.17	vfdb	NP_208211	(fliI) flagellum-specific ATP synthase FliI [Pse5Ac7Ac (AI150)] [Helicobacter pylori 26695]
CHC155	966676	967227	-	fliL	Motility	1-552/552	===============	100	95.65	vfdb	NP_207602	(fliL) flagellar basal body protein FliL [Flagella (CVF223)] [Helicobacter pylori 26695]
CHC155	536636	537700	+	fliM	Motility	1-1065/1065	===============	100	96.43	vfdb	NP_207821	(fliM) flagellar motor switch protein FliM [Pse5Ac7Ac (AI150)] [Helicobacter pylori 26695]
CHC155	686918	687289	-	fliN	Motility	1-372/372	===============	100	95.97	vfdb	NP_207379	(fliN) flagellar motor switch protein FliN [Pse5Ac7Ac (AI150)] [Helicobacter pylori 26695]
CHC155	823043	823504	-	fliP	Motility	1-462/462	===============	100	98.05	vfdb	NP_207479	(fliP) flagellar biosynthetic protein FliP [Pse5Ac7Ac (AI150)] [Helicobacter pylori 26695]
CHC155	118282	118548	+	fliQ	Motility	1-267/267	===============	100	96.63	vfdb	NP_208210	(fliQ) flagellar biosynthesis protein [Pse5Ac7Ac (AI150)] [Helicobacter pylori 26695]
CHC155	289359	290126	-	fliR	Motility	1-768/768	===============	100	97.66	vfdb	NP_206972	(fliR) flagellar biosynthetic protein FliR [Pse5Ac7Ac (AI150)] [Helicobacter pylori 26695]
CHC155	911471	911851	+	fliS	Motility	1-381/381	===============	100	96.85	vfdb	NP_207546	(fliS) flagellar protein FliS [Pse5Ac7Ac (AI150)] [Helicobacter pylori 26695]
CHC155	537704	538567	+	fliY	Motility	1-864/864	===============	100	94.21	vfdb	NP_207820	(fliY) flagellar motor switch protein [Pse5Ac7Ac (AI150)] [Helicobacter pylori 26695]
CHC155	1591111	1592345	+	futB	Molecular mimicry	1-1229/1431	========/=====.	85.05	82.68	vfdb	NP_207445	(futB) fucosyltransferase [Lewis antigen (VF0057)] [Helicobacter pylori 26695]
CHC155	208494	208934	-	futC	Molecular mimicry	1-441/441	===============	100	96.6	vfdb	NP_206893	(futC) fucosyltransferase [Lipopolysaccharide Lewis antigens (CVF222)] [Helicobacter pylori 26695]
CHC155	1572211	1573245	+	gluE	Endotoxin	1-1035/1035	===============	100	97.2	vfdb	NP_207158	(gluE) UDP-glucose 4-epimerase [LPS (VF0056)] [Helicobacter pylori 26695]
CHC155	1486702	1487925	+	gluP	Endotoxin	1-1224/1224	===============	100	96.08	vfdb	NP_207965	(gluP) glucose/galactose transporter [LPS (VF0056)] [Helicobacter pylori 26695]
CHC155	754335	755246	+	hopH	Proinflammatory effect	1-906/918	========/======	98.69	94.41	vfdb	NP_207432	(hopH) outer inflammatory protein A adhesin [OipA (VF0266)] [Helicobacter pylori 26695]
CHC155	871682	872604	-	hopH	Proinflammatory effect	1-917/918	========/======	99.89	94.58	vfdb	NP_207432	(hopH) outer inflammatory protein A adhesin [OipA (VF0266)] [Helicobacter pylori 26695]
CHC155	375327	375755	+	HP0256/fliJ	Motility	1-429/429	===============	100	95.8	vfdb	NP_207054	(HP0256) involved in motility and cell envelope architecture [Pse5Ac7Ac (AI150)] [Helicobacter pylori 26695]
CHC155	1625148	1625897	+	hpaA2	Adherence	1-750/750	===============	100	88.13	vfdb	NP_207208	(hpaA2) ahesin protein [Pse5Ac7Ac (AI150)] [Helicobacter pylori 26695]
CHC155	60635	61108	+	kdtB	Endotoxin	1-474/474	===============	100	97.05	vfdb	NP_208266	(kdtB) lipopolysaccharide core biosynthesis protein [LPS (VF0056)] [Helicobacter pylori 26695]
CHC155	1020584	1021666	-	lpxB	Endotoxin	1-1083/1083	===============	100	95.84	vfdb	NP_207661	(lpxB) lipid A disaccharide synthetase [LPS (VF0056)] [Helicobacter pylori 26695]
CHC155	971141	971914	+	motA	Motility	1-774/774	===============	100	96.9	vfdb	NP_207608	(motA) flagellar motor protein [Pse5Ac7Ac (AI150)] [Helicobacter pylori 26695]
CHC155	971917	972678	+	motB	Motility	1-762/774	===============	98.45	95.93	vfdb	NP_207609	(motB) flagellar motor protein [Pse5Ac7Ac (AI150)] [Helicobacter pylori 26695]
CHC155	361687	362121	-	napA	Proinflammatory effect	1-435/435	===============	100	96.09	vfdb	NP_207041	(napA) neutrophil activating protein NapA [HP-NAP (VF0052)] [Helicobacter pylori 26695]
CHC155	449548	451094	+	neuA/flmD	Molecular mimicry	1-1554/1554	========/======	99.55	93.18	vfdb	NP_207124	(neuA/flmD) CMP-N-acetylneuraminic acid synthetase [Lewis antigen (VF0057)] [Helicobacter pylori 26695]
CHC155	1264223	1265146	+	pdxA	Motility	1-924/924	===============	100	94.37	vfdb	NP_208374	(pdxA) 4-hydroxythreonine-4-phosphate dehydrogenase [Pse5Ac7Ac (AI150)] [Helicobacter pylori 26695]
CHC155	1263433	1264221	+	pdxJ	Motility	1-789/789	===============	100	95.06	vfdb	NP_208373	(pdxJ) pyridoxine 5'-phosphate synthase [Pse5Ac7Ac (AI150)] [Helicobacter pylori 26695]
CHC155	1380204	1382615	-	pflA	Motility	1-2406/2406	========/======	100	95.48	vfdb	NP_208066	(pflA) paralysed flagella protein (pflA) [Flagella (CVF223)] [Helicobacter pylori 26695]
CHC155	996334	997322	+	pseB	Motility	14-1002/1002	===============	98.7	95.35	vfdb	NP_207633	(pseB) UDP-N-acetylglucosamine 46-dehydratase [Pse5Ac7Ac (AI150)] [Helicobacter pylori 26695]
CHC155	1577000	1578127	-	pseC	Motility	1-1128/1128	===============	100	95.39	vfdb	NP_207164	(pseC) flagellar modification protein aminotransferase PseC [Pse5Ac7Ac (AI150)] [Helicobacter pylori 26695]
CHC155	396359	397369	+	rfaC	Endotoxin	1-1023/1023	========/======	98.83	92.18	vfdb	NP_207077	(rfaC) lipopolysaccharide heptosyltransferase-1 [LPS (VF0056)] [Helicobacter pylori 26695]
CHC155	121055	122158	-	rfaJ	Endotoxin	1-1104/1104	===============	100	93.39	vfdb	NP_208207	(rfaJ) lipopolysaccharide 12-glucosyltransferase [LPS (VF0056)] [Helicobacter pylori 26695]
CHC155	277301	278419	-	rfaJ	Endotoxin	1-1119/1119	===============	100	91.6	vfdb	NP_206958	(rfaJ) lipopolysaccharide 12-glucosyltransferase [LPS (VF0056)] [Helicobacter pylori 26695]
CHC155	155900	157045	+	rfbD	Endotoxin	1-1146/1146	===============	100	96.68	vfdb	NP_206845	(rfbD) GDP-D-mannose dehydratase [LPS (VF0056)] [Helicobacter pylori 26695]
CHC155	154473	155876	+	rfbM	Endotoxin	1-1404/1413	===============	99.36	93.31	vfdb	NP_206844	(rfbM) mannose-6-phosphate isomerase [LPS (VF0056)] [Helicobacter pylori 26695]
CHC155	881730	883617	-	sabA/hopP	Adherence	1-1888/1890	========/======	99.26	90.26	vfdb	NP_207519	(sabA/hopP) outer membrane protein adhesin [SabA (VF0055)] [Helicobacter pylori 26695]
CHC155	213872	215899	+	tlpA	Motility	1-2028/2028	===============	100	95.66	vfdb	NP_206899	(tlpA) membrane-bound chemoreceptor sensing arginine and bicarbonate [Pse5Ac7Ac (AI150)] [Helicobacter pylori 26695]
CHC155	222099	223779	-	tlpB	Motility	17-1698/1698	========/======	99	95.54	vfdb	NP_206903	(tlpB) membrane-bound chemoreceptor sensing pH and autoinducer-2 [Pse5Ac7Ac (AI150)] [Helicobacter pylori 26695]
CHC155	196370	198389	-	tlpC	Motility	1-2020/2022	===============	99.9	95.3	vfdb	NP_206882	(tlpC) membrane-bound chemoreceptor [Pse5Ac7Ac (AI150)] [Helicobacter pylori 26695]
CHC155	189311	190027	-	ureA	Acid resistance	1-717/717	===============	100	97.49	vfdb	NP_206873	(ureA) urease alpha subunit UreA [Urease (VF0050)] [Helicobacter pylori 26695]
CHC155	187598	189307	-	ureB	Acid resistance	1-1710/1710	===============	100	97.48	vfdb	NP_206872	(ureB) urease beta subunit UreB urea amidohydrolase [Urease (VF0050)] [Helicobacter pylori 26695]
CHC155	186304	186816	-	ureE	Acid resistance	1-513/513	===============	100	96.69	vfdb	NP_206870	(ureE) urease accessory protein (ureE) metallochaperone [Urease (VF0050)] [Helicobacter pylori 26695]
CHC155	185521	186292	-	ureF	Acid resistance	1-765/765	========/======	100	95.08	vfdb	NP_206869	(ureF) urease accessory protein (ureF) [Urease (VF0050)] [Helicobacter pylori 26695]
CHC155	184893	185492	-	ureG	Acid resistance	1-600/600	===============	100	97	vfdb	NP_206868	(ureG) urease accessory protein (ureG) [Urease (VF0050)] [Helicobacter pylori 26695]
CHC155	184116	184893	-	ureH	Acid resistance	1-778/798	===============	97.49	96.53	vfdb	NP_206867	(ureH) urease accessory protein (ureH) [Urease (VF0050)] [Helicobacter pylori 26695]
CHC155	186818	187405	-	ureI	Acid resistance	1-588/588	===============	100	97.11	vfdb	NP_206871	(ureI) acid-activated urea channel protein [Urease (VF0050)] [Helicobacter pylori 26695]
CHC155	1041765	1045640	+	vacA	Toxin	1-3873/3873	========/======	99.77	91.81	vfdb	NP_207680	(vacA) vacuolating cytotoxin [VacA (VF0058)] [Helicobacter pylori 26695]
CHC155	622293	622802	+	virB1	Secretion system	1-510/510	===============	100	90.78	vfdb	NP_207319	(virB1) type IV secretion system protein Cag4 VirB1 homolog [Type IV secretion system (VF0060)] [Helicobacter pylori 26695]
CHC155	627098	632468	-	virB10/cagY	Secretion system	414-5784/5784	.==============	92.86	95.51	vfdb	NP_207323	(virB10/cagY) type IV secretion system protein Cag7/CagY VirB10 homolog [Type IV secretion system (VF0060)] [Helicobacter pylori 26695]
CHC155	625364	626356	-	virB11	Secretion system	1-993/993	===============	100	97.58	vfdb	NP_207321	(virB11) type IV secretion system ATPase VirB11 homolog [Type IV secretion system (VF0060)] [Helicobacter pylori 26695]
CHC155	651917	652264	-	virB2/cagC	Secretion system	1-348/348	===============	100	94.83	vfdb	NP_207342	(virB2/cagC) type IV secretion system protein Cag25/CagC VirB2 homolog [Type IV secretion system (VF0060)] [Helicobacter pylori 26695]
CHC155	648332	651283	-	virB4/cagE	Secretion system	1-2952/2952	===============	100	96.85	vfdb	NP_207340	(virB4/cagE) type IV secretion system protein Cag23/CagE VirB4 homolog [Type IV secretion system (VF0060)] [Helicobacter pylori 26695]
CHC155	644058	644771	-	virB5/cagL	Secretion system	1-714/714	===============	100	96.5	vfdb	NP_207335	(virB5/cagL) type IV secretion system protein Cag18/CagL VirB5 homolog [Type IV secretion system (VF0060)] [Helicobacter pylori 26695]
CHC155	634124	635731	-	virB6/cagW	Secretion system	1-1608/1608	===============	100	97.33	vfdb	NP_207325	(virB6/cagW) type IV secretion system protein Cag9/CagW VirB6 homolog [Type IV secretion system (VF0060)] [Helicobacter pylori 26695]
CHC155	637432	638274	+	virB7/cagT	Secretion system	1-843/843	===============	100	97.86	vfdb	NP_207328	(virB7/cagT) type IV secretion system protein Cag12/CagT VirB7 homolog [Type IV secretion system (VF0060)] [Helicobacter pylori 26695]
CHC155	635736	636494	-	virB8/cagV	Secretion system	1-759/759	===============	100	96.97	vfdb	NP_207326	(virB8/cagV) type IV secretion system protein Cag10/CagV VirB8 homolog [Type IV secretion system (VF0060)] [Helicobacter pylori 26695]
CHC155	632506	634071	-	virB9/cagX	Secretion system	1-1569/1569	========/======	99.81	97.64	vfdb	NP_207324	(virB9/cagX) type IV secretion system protein Cag8/CagX VirB9 homolog [Type IV secretion system (VF0060)] [Helicobacter pylori 26695]
CHC155	623109	625355	-	virD4	Secretion system	1-2247/2247	===============	100	94.97	vfdb	NP_207320	(virD4) type IV secretion system protein Cag5 VirD4 homolog [Type IV secretion system (VF0060)] [Helicobacter pylori 26695]
CHC155	157038	157970	+	wbcJ	Endotoxin	1-933/933	===============	100	95.28	vfdb	NP_206846	(wbcJ) GDP fucose synthase [LPS (VF0056)] [Helicobacter pylori 26695]
CHC155	830043	830911	+	wbpB	Endotoxin	1-869/870	===============	99.89	96.2	vfdb	NP_207473	(wbpB) lipopolysaccharide biosynthesis protein [LPS (VF0056)] [Helicobacter pylori 26695]
CHC155	534686	535570	+	ylxH	Motility	1-885/885	===============	100	95.25	vfdb	NP_207824	(ylxH) ATP-binding protein [Pse5Ac7Ac (AI150)] [Helicobacter pylori 26695]
VN1291	189816	190532	-	ureA	Acid resistance	1-717/717	===============	100.00	97.63	vfdb	NP_206873	(ureA) urease alpha subunit UreA [Urease (VF0050)] [Helicobacter pylori 26695]
VN1291	188103	189812	-	ureB	Acid resistance	1-1710/1710	===============	100.00	97.60	vfdb	NP_206872	(ureB) urease beta subunit UreB urea amidohydrolase [Urease (VF0050)] [Helicobacter pylori 26695]
VN1291	186809	187321	-	ureE	Acid resistance	1-513/513	===============	100.00	96.69	vfdb	NP_206870	(ureE) urease accessory protein (ureE) metallochaperone [Urease (VF0050)] [Helicobacter pylori 26695]
VN1291	186026	186797	-	ureF	Acid resistance	1-765/765	========/======	100.00	95.08	vfdb	NP_206869	(ureF) urease accessory protein (ureF) [Urease (VF0050)] [Helicobacter pylori 26695]
VN1291	185398	185997	-	ureG	Acid resistance	1-600/600	===============	100.00	97.00	vfdb	NP_206868	(ureG) urease accessory protein (ureG) [Urease (VF0050)] [Helicobacter pylori 26695]
VN1291	184621	185398	-	ureH	Acid resistance	1-778/798	===============	97.49	96.53	vfdb	NP_206867	(ureH) urease accessory protein (ureH) [Urease (VF0050)] [Helicobacter pylori 26695]
VN1291	187323	187910	-	ureI	Acid resistance	1-588/588	===============	100.00	96.94	vfdb	NP_206871	(ureI) acid-activated urea channel protein [Urease (VF0050)] [Helicobacter pylori 26695]
VN1291	1045812	1048026	-	babA/hopS	Adherence	1-2233/2235	========/======	98.84	87.23	vfdb	NP_223551	(babA/hopS) outer membrane protein adhesin [BabA (VF0053)] [Helicobacter pylori J99]
VN1291	1568953	1570851	+	hopZ	Adherence	1-1905/1905	========/======	99.53	90.93	vfdb	NP_206811	(hopZ) outer membrane protein adhesin [HopZ (VF0054)] [Helicobacter pylori 26695]
VN1291	1222861	1223609	-	hpaA2	Adherence	1-749/750	===============	99.87	88.52	vfdb	NP_207208	(hpaA2) ahesin protein [Pse5Ac7Ac (AI150)] [Helicobacter pylori 26695]
VN1291	876195	878069	-	sabA/hopP	Adherence	4-1890/1890	========/======	99.21	90.89	vfdb	NP_207519	(sabA/hopP) outer membrane protein adhesin [SabA (VF0055)] [Helicobacter pylori 26695]
VN1291	1275521	1276555	-	gluE	Endotoxin	1-1035/1035	===============	100.00	97.20	vfdb	NP_207158	(gluE) UDP-glucose 4-epimerase [LPS (VF0056)] [Helicobacter pylori 26695]
VN1291	1358575	1359798	-	gluP	Endotoxin	1-1224/1224	===============	100.00	96.08	vfdb	NP_207965	(gluP) glucose/galactose transporter [LPS (VF0056)] [Helicobacter pylori 26695]
VN1291	60557	61030	+	kdtB	Endotoxin	1-474/474	===============	100.00	97.05	vfdb	NP_208266	(kdtB) lipopolysaccharide core biosynthesis protein [LPS (VF0056)] [Helicobacter pylori 26695]
VN1291	1016110	1017192	-	lpxB	Endotoxin	1-1083/1083	===============	100.00	95.84	vfdb	NP_207661	(lpxB) lipid A disaccharide synthetase [LPS (VF0056)] [Helicobacter pylori 26695]
VN1291	120992	122095	-	rfaJ	Endotoxin	1-1104/1104	===============	100.00	93.57	vfdb	NP_208207	(rfaJ) lipopolysaccharide 12-glucosyltransferase [LPS (VF0056)] [Helicobacter pylori 26695]
VN1291	156404	157549	+	rfbD	Endotoxin	1-1146/1146	===============	100.00	96.68	vfdb	NP_206845	(rfbD) GDP-D-mannose dehydratase [LPS (VF0056)] [Helicobacter pylori 26695]
VN1291	154978	156381	+	rfbM	Endotoxin	1-1404/1413	===============	99.36	92.73	vfdb	NP_206844	(rfbM) mannose-6-phosphate isomerase [LPS (VF0056)] [Helicobacter pylori 26695]
VN1291	157542	158474	+	wbcJ	Endotoxin	1-933/933	===============	100.00	94.86	vfdb	NP_206846	(wbcJ) GDP fucose synthase [LPS (VF0056)] [Helicobacter pylori 26695]
VN1291	824576	825444	+	wbpB	Endotoxin	1-869/870	===============	99.89	96.20	vfdb	NP_207473	(wbpB) lipopolysaccharide biosynthesis protein [LPS (VF0056)] [Helicobacter pylori 26695]
VN1291	852764	853928	+	futB	Molecular mimicry	1-1166/1431	========/====..	80.78	85.45	vfdb	NP_207445	(futB) fucosyltransferase [Lewis antigen (VF0057)] [Helicobacter pylori 26695]
VN1291	1256265	1257511	-	futB	Molecular mimicry	146-1431/1431	.=======/======	86.51	81.62	vfdb	NP_207445	(futB) fucosyltransferase [Lewis antigen (VF0057)] [Helicobacter pylori 26695]
VN1291	208981	209421	-	futC	Molecular mimicry	1-441/441	===============	100.00	96.60	vfdb	NP_206893	(futC) fucosyltransferase [Lipopolysaccharide Lewis antigens (CVF222)] [Helicobacter pylori 26695]
VN1291	450372	451918	+	neuA/flmD	Molecular mimicry	1-1554/1554	========/======	99.55	93.76	vfdb	NP_207124	(neuA/flmD) CMP-N-acetylneuraminic acid synthetase [Lewis antigen (VF0057)] [Helicobacter pylori 26695]
VN1291	619297	620288	+	cds6	Motility	1-992/993	===============	99.90	94.25	vfdb	NP_207315	(cds6) LD-carboxypeptidase [Pse5Ac7Ac (AI150)] [Helicobacter pylori 26695]
VN1291	1243422	1245852	+	cheA	Motility	1-2407/2412	========/======	99.30	94.19	vfdb	NP_207190	(cheA) histidine kinase CheA [Pse5Ac7Ac (AI150)] [Helicobacter pylori 26695]
VN1291	1556762	1557727	-	cheV1	Motility	1-966/966	===============	100.00	95.96	vfdb	NP_206821	(cheV1) chemotaxis coupling protein CheV1 [Pse5Ac7Ac (AI150)] [Helicobacter pylori 26695]
VN1291	1242429	1243364	+	cheV2	Motility	1-936/936	===============	100.00	96.90	vfdb	NP_207191	(cheV2) chemotaxis coupling protein CheV2 [Pse5Ac7Ac (AI150)] [Helicobacter pylori 26695]
VN1291	704069	705370	-	cheV3	Motility	1-1302/1302	========/======	99.85	95.86	vfdb	NP_207394	(cheV3) chemotaxis coupling protein CheV3 [Pse5Ac7Ac (AI150)] [Helicobacter pylori 26695]
VN1291	1245855	1246351	+	cheW	Motility	2-498/498	===============	99.80	95.57	vfdb	NP_207189	(cheW) chemotaxis coupling protein CheW [Pse5Ac7Ac (AI150)] [Helicobacter pylori 26695]
VN1291	504640	505014	-	cheY	Motility	1-375/375	===============	100.00	94.13	vfdb	NP_207858	(cheY) chemotaxis response regulator CheY [Pse5Ac7Ac (AI150)] [Helicobacter pylori 26695]
VN1291	705938	707470	+	flaA	Motility	1-1533/1533	===============	100.00	97.26	vfdb	NP_207396	(flaA) flagellin A FlaA [Flagella (VF0051)] [Helicobacter pylori 26695]
VN1291	236320	237864	-	flaB	Motility	1-1545/1545	===============	100.00	97.09	vfdb	NP_206915	(flaB) flagellin B FlaB [Flagella (VF0051)] [Helicobacter pylori 26695]
VN1291	451915	452457	+	flaG	Motility	1-543/543	===============	100.00	94.66	vfdb	NP_207125	(flaG) flagellar protein G (FlaG) [Pse5Ac7Ac (AI150)] [Helicobacter pylori 26695]
VN1291	903648	904007	+	flaG	Motility	1-360/360	===============	100.00	96.94	vfdb	NP_207544	(flaG) flagellar protein FlaG [Flagella (CVF223)] [Helicobacter pylori 26695]
VN1291	59328	59984	+	flgA	Motility	1-657/657	===============	100.00	92.69	vfdb	NP_208268	(flgA) flagellar basal body P-ring biosynthesis protein FlgA [Flagella (CVF223)] [Helicobacter pylori 26695]
VN1291	1598840	1599262	+	flgB	Motility	1-423/423	===============	100.00	96.93	vfdb	NP_208350	(flgB) flagellar basal body rod protein FlgB [Flagella (CVF223)] [Helicobacter pylori 26695]
VN1291	1599275	1599760	+	flgC	Motility	1-486/486	===============	100.00	95.68	vfdb	NP_208349	(flgC) flagellar basal-body rod protein FlgC [Flagella (CVF223)] [Helicobacter pylori 26695]
VN1291	1056284	1057160	+	flgD	Motility	1-877/906	===============	96.80	94.64	vfdb	NP_207699	(flgD) flagellar basal-body rod modification protein FlgD [Pse5Ac7Ac (AI150)] [Helicobacter pylori 26695]
VN1291	1057531	1059348	+	flgE	Motility	1-1818/1818	===============	100.00	96.70	vfdb	NP_207700	(flgE) flagellar hook protein [Pse5Ac7Ac (AI150)] [Helicobacter pylori 26695]
VN1291	1018072	1020228	-	flgE_1	Motility	1-2157/2157	===============	100.00	96.89	vfdb	NP_207664	(flgE_1) flagellar hook protein [Flagella (VF0051)] [Helicobacter pylori 26695]
VN1291	475848	476657	-	flgG	Motility	1-810/810	===============	100.00	96.05	vfdb	NP_207883	(flgG) flagellar basal-body rod protein FlgG [Pse5Ac7Ac (AI150)] [Helicobacter pylori 26695]
VN1291	1577819	1578607	-	flgG	Motility	1-789/789	===============	100.00	97.47	vfdb	NP_208376	(flgG) flagellar basal-body rod protein (flgG) [Pse5Ac7Ac (AI150)] [Helicobacter pylori 26695]
VN1291	449641	450354	+	flgH	Motility	1-714/714	===============	100.00	98.04	vfdb	NP_207123	(flgH) flagellar L-ring protein precursor FlgH [Pse5Ac7Ac (AI150)] [Helicobacter pylori 26695]
VN1291	364324	365352	-	flgI	Motility	1-1029/1029	===============	100.00	96.21	vfdb	NP_207044	(flgI) flagellar P-ring protein precursor FlgI [Pse5Ac7Ac (AI150)] [Helicobacter pylori 26695]
VN1291	1302872	1304692	-	flgK	Motility	1-1821/1821	===============	100.00	95.72	vfdb	NP_207910	(flgK) flagellar hook-associated protein 1 FlgK [Pse5Ac7Ac (AI150)] [Helicobacter pylori 26695]
VN1291	422734	425219	-	flgL	Motility	1-2486/2487	===============	99.96	94.85	vfdb	NP_207093	(flgL) flagellar hook-associated protein 3 FlgL [Flagella (CVF223)] [Helicobacter pylori 26695]
VN1291	1306355	1306584	-	flgM	Motility	1-230/231	===============	99.57	93.91	vfdb	NP_207913	(flgM) negative regulator of flagellin synthesis [Pse5Ac7Ac (AI150)] [Helicobacter pylori 26695]
VN1291	795824	796969	-	flgR	Motility	1-1146/1146	===============	100.00	96.42	vfdb	NP_207497	(flgR) response regulator [Pse5Ac7Ac (AI150)] [Helicobacter pylori 26695]
VN1291	362868	364013	-	flgS	Motility	1-1146/1146	===============	100.00	97.64	vfdb	NP_207042	(flgS) signal-transducing protein histidine kinase [Pse5Ac7Ac (AI150)] [Helicobacter pylori 26695]
VN1291	528187	530388	-	flhA	Motility	1-2202/2202	===============	100.00	96.87	vfdb	NP_207831	(flhA) flagellar biosynthesis protein [Pse5Ac7Ac (AI150)] [Helicobacter pylori 26695]
VN1291	920012	921088	+	flhB	Motility	1-1077/1077	===============	100.00	96.56	vfdb	NP_207563	(flhB) flagellar biosynthesis protein [Pse5Ac7Ac (AI150)] [Helicobacter pylori 26695]
VN1291	1586246	1586518	-	flhB2	Motility	1-273/273	===============	100.00	96.70	vfdb	NP_208366	(flhB2) ABC transporter putative [Pse5Ac7Ac (AI150)] [Helicobacter pylori 26695]
VN1291	534320	535699	+	flhF	Motility	1-1380/1380	===============	100.00	97.61	vfdb	NP_207825	(flhF) flagellar biosynthesis protein [Pse5Ac7Ac (AI150)] [Helicobacter pylori 26695]
VN1291	536877	537653	+	fliA	Motility	1-768/768	========/======	100.00	95.11	vfdb	NP_207822	(fliA) flagellar biosynthesis sigma factor FliA [Pse5Ac7Ac (AI150)] [Helicobacter pylori 26695]
VN1291	904024	906049	+	fliD	Motility	1-2025/2025	========/======	100.00	95.75	vfdb	NP_207545	(fliD) flagellar capping protein FliD [Pse5Ac7Ac (AI150)] [Helicobacter pylori 26695]
VN1291	1599888	1600217	+	fliE	Motility	1-330/330	===============	100.00	95.45	vfdb	NP_208348	(fliE) flagellar hook-basal body complex protein FliE [Flagella (CVF223)] [Helicobacter pylori 26695]
VN1291	467277	468980	+	fliF	Motility	1-1704/1704	===============	100.00	96.24	vfdb	NP_207149	(fliF) flagellar M-ring protein FliF [Pse5Ac7Ac (AI150)] [Helicobacter pylori 26695]
VN1291	468999	470030	+	fliG	Motility	1-1032/1032	===============	100.00	96.51	vfdb	NP_207150	(fliG) flagellar motor switch protein G [Pse5Ac7Ac (AI150)] [Helicobacter pylori 26695]
VN1291	470017	470793	+	fliH	Motility	1-777/777	===============	100.00	97.04	vfdb	NP_207151	(fliH) flagellar assembly protein H [Pse5Ac7Ac (AI150)] [Helicobacter pylori 26695]
VN1291	116902	118206	+	fliI	Motility	1-1305/1305	===============	100.00	97.17	vfdb	NP_208211	(fliI) flagellum-specific ATP synthase FliI [Pse5Ac7Ac (AI150)] [Helicobacter pylori 26695]
VN1291	962064	962615	-	fliL	Motility	1-552/552	===============	100.00	95.65	vfdb	NP_207602	(fliL) flagellar basal body protein FliL [Flagella (CVF223)] [Helicobacter pylori 26695]
VN1291	537646	538710	+	fliM	Motility	1-1065/1065	===============	100.00	96.43	vfdb	NP_207821	(fliM) flagellar motor switch protein FliM [Pse5Ac7Ac (AI150)] [Helicobacter pylori 26695]
VN1291	687978	688349	-	fliN	Motility	1-372/372	===============	100.00	95.97	vfdb	NP_207379	(fliN) flagellar motor switch protein FliN [Pse5Ac7Ac (AI150)] [Helicobacter pylori 26695]
VN1291	817576	818037	-	fliP	Motility	1-462/462	===============	100.00	98.05	vfdb	NP_207479	(fliP) flagellar biosynthetic protein FliP [Pse5Ac7Ac (AI150)] [Helicobacter pylori 26695]
VN1291	118217	118483	+	fliQ	Motility	1-267/267	===============	100.00	96.63	vfdb	NP_208210	(fliQ) flagellar biosynthesis protein [Pse5Ac7Ac (AI150)] [Helicobacter pylori 26695]
VN1291	289907	290674	-	fliR	Motility	1-768/768	===============	100.00	97.66	vfdb	NP_206972	(fliR) flagellar biosynthetic protein FliR [Pse5Ac7Ac (AI150)] [Helicobacter pylori 26695]
VN1291	906123	906503	+	fliS	Motility	1-381/381	===============	100.00	96.85	vfdb	NP_207546	(fliS) flagellar protein FliS [Pse5Ac7Ac (AI150)] [Helicobacter pylori 26695]
VN1291	538714	539577	+	fliY	Motility	1-864/864	===============	100.00	94.21	vfdb	NP_207820	(fliY) flagellar motor switch protein [Pse5Ac7Ac (AI150)] [Helicobacter pylori 26695]
VN1291	376153	376581	+	HP0256	Motility	1-429/429	===============	100.00	96.27	vfdb	NP_207054	(HP0256) involved in motility and cell envelope architecture [Pse5Ac7Ac (AI150)] [Helicobacter pylori 26695]
VN1291	966525	967298	+	motA	Motility	1-774/774	===============	100.00	96.90	vfdb	NP_207608	(motA) flagellar motor protein [Pse5Ac7Ac (AI150)] [Helicobacter pylori 26695]
VN1291	967301	968062	+	motB	Motility	1-762/774	===============	98.45	95.93	vfdb	NP_207609	(motB) flagellar motor protein [Pse5Ac7Ac (AI150)] [Helicobacter pylori 26695]
VN1291	1580514	1581437	-	pdxA	Motility	1-924/924	===============	100.00	94.37	vfdb	NP_208374	(pdxA) 4-hydroxythreonine-4-phosphate dehydrogenase [Pse5Ac7Ac (AI150)] [Helicobacter pylori 26695]
VN1291	1581439	1582227	-	pdxJ	Motility	1-789/789	===============	100.00	95.06	vfdb	NP_208373	(pdxJ) pyridoxine 5'-phosphate synthase [Pse5Ac7Ac (AI150)] [Helicobacter pylori 26695]
VN1291	1463845	1466256	+	pflA	Motility	1-2406/2406	========/======	100.00	95.52	vfdb	NP_208066	(pflA) paralysed flagella protein (pflA) [Flagella (CVF223)] [Helicobacter pylori 26695]
VN1291	991741	992729	+	pseB	Motility	14-1002/1002	===============	98.70	94.64	vfdb	NP_207633	(pseB) UDP-N-acetylglucosamine 46-dehydratase [Pse5Ac7Ac (AI150)] [Helicobacter pylori 26695]
VN1291	1270639	1271766	+	pseC	Motility	1-1128/1128	===============	100.00	95.39	vfdb	NP_207164	(pseC) flagellar modification protein aminotransferase PseC [Pse5Ac7Ac (AI150)] [Helicobacter pylori 26695]
VN1291	397191	398201	+	rfaC	Motility	1-1023/1023	========/======	98.83	92.18	vfdb	NP_207077	(rfaC) lipopolysaccharide heptosyltransferase-1 [LPS (VF0056)] [Helicobacter pylori 26695]
VN1291	277860	278978	-	rfaJ	Motility	1-1119/1119	===============	100.00	91.51	vfdb	NP_206958	(rfaJ) lipopolysaccharide 12-glucosyltransferase [LPS (VF0056)] [Helicobacter pylori 26695]
VN1291	214356	216383	+	tlpA	Motility	1-2028/2028	===============	100.00	95.51	vfdb	NP_206899	(tlpA) membrane-bound chemoreceptor sensing arginine and bicarbonate [Pse5Ac7Ac (AI150)] [Helicobacter pylori 26695]
VN1291	222583	224264	-	tlpB	Motility	17-1698/1698	===============	99.06	95.54	vfdb	NP_206903	(tlpB) membrane-bound chemoreceptor sensing pH and autoinducer-2 [Pse5Ac7Ac (AI150)] [Helicobacter pylori 26695]
VN1291	196875	198894	-	tlpC	Motility	1-2020/2022	===============	99.90	95.74	vfdb	NP_206882	(tlpC) membrane-bound chemoreceptor [Pse5Ac7Ac (AI150)] [Helicobacter pylori 26695]
VN1291	535696	536580	+	ylxH	Motility	1-885/885	===============	100.00	95.25	vfdb	NP_207824	(ylxH) ATP-binding protein [Pse5Ac7Ac (AI150)] [Helicobacter pylori 26695]
VN1291	754785	755696	+	hopH	Proinflammatory effect	1-906/918	========/======	98.69	94.63	vfdb	NP_207432	(hopH) outer inflammatory protein A adhesin [OipA (VF0266)] [Helicobacter pylori 26695]
VN1291	866181	867103	-	hopH	Proinflammatory effect	1-917/918	========/======	99.89	94.26	vfdb	NP_207432	(hopH) outer inflammatory protein A adhesin [OipA (VF0266)] [Helicobacter pylori 26695]
VN1291	362228	362662	-	napA	Proinflammatory effect	1-435/435	===============	100.00	95.86	vfdb	NP_207041	(napA) neutrophil activating protein NapA [HP-NAP (VF0052)] [Helicobacter pylori 26695]
VN1291	621344	621691	+	cag1	Secretion system	1-348/348	===============	100.00	96.55	vfdb	NP_207317	(cag1) type IV secretion system protein Cag1 [Type IV secretion system (VF0060)] [Helicobacter pylori 26695]
VN1291	621920	623365	+	cag3	Secretion system	1-1446/1446	===============	100.00	94.81	vfdb	NP_207318	(cag3) type IV secretion system protein Cag3 component outer membrane subcomplex [Type IV secretion system (VF0060)] [Helicobacter pylori 26695]
VN1291	653990	657538	+	cagA	Secretion system	1-3561/3561	========/======	99.19	86.50	vfdb	NP_207343	(cagA) cag T4SS translocated effector CagA [CagA (VF0059)] [Helicobacter pylori 26695]
VN1291	652371	652994	-	cagD	Secretion system	1-624/624	===============	100.00	95.51	vfdb	NP_207341	(cagD) type IV secretion system protein Cag24/CagD [Type IV secretion system (VF0060)] [Helicobacter pylori 26695]
VN1291	648603	649409	-	cagF	Secretion system	1-807/807	===============	100.00	96.53	vfdb	NP_207339	(cagF) type IV secretion system protein Cag22/CagF chaperone-like protein for CagA [Type IV secretion system (VF0060)] [Helicobacter pylori 26695]
VN1291	648126	648548	-	cagG	Secretion system	1-423/429	===============	98.60	97.16	vfdb	NP_207338	(cagG) type IV secretion system protein Cag21/CagG [Type IV secretion system (VF0060)] [Helicobacter pylori 26695]
VN1291	647003	648115	-	cagH	Secretion system	1-1113/1113	===============	100.00	96.41	vfdb	NP_207337	(cagH) type IV secretion system protein Cag20/CagH [Type IV secretion system (VF0060)] [Helicobacter pylori 26695]
VN1291	645847	646992	-	cagI	Secretion system	1-1146/1146	===============	100.00	95.90	vfdb	NP_207336	(cagI) type IV secretion system protein Cag19/CagI [Type IV secretion system (VF0060)] [Helicobacter pylori 26695]
VN1291	642987	644117	+	cagM	Secretion system	1-1131/1131	===============	100.00	97.17	vfdb	NP_207333	(cagM) type IV secretion system protein Cag16/CagM transmembrane channel protein [Type IV secretion system (VF0060)] [Helicobacter pylori 26695]
VN1291	644132	645052	+	cagN	Secretion system	1-921/921	===============	100.00	96.63	vfdb	NP_207334	(cagN) type IV secretion system protein Cag17/CagN membrane-associated protein [Type IV secretion system (VF0060)] [Helicobacter pylori 26695]
VN1291	642223	642563	-	cagP	Secretion system	1-341/345	===============	98.84	96.48	vfdb	NP_207332	(cagP) type IV secretion system protein Cag15/CagP [Type IV secretion system (VF0060)] [Helicobacter pylori 26695]
VN1291	640961	641340	+	cagQ	Secretion system	2-381/381	===============	99.74	89.74	vfdb	NP_207331	(cagQ) type IV secretion system protein Cag14/CagQ [Type IV secretion system (VF0060)] [Helicobacter pylori 26695]
VN1291	639559	640149	-	cagS	Secretion system	1-591/591	===============	100.00	97.29	vfdb	NP_207330	(cagS) type IV secretion system protein Cag13/CagS [Type IV secretion system (VF0060)] [Helicobacter pylori 26695]
VN1291	637843	638485	+	cagU	Secretion system	1-643/657	===============	97.87	96.27	vfdb	NP_207327	(cagU) type IV secretion system protein Cag11/CagU [Type IV secretion system (VF0060)] [Helicobacter pylori 26695]
VN1291	627443	628042	-	cagZ	Secretion system	1-600/600	===============	100.00	97.17	vfdb	NP_207322	(cagZ) type IV secretion system protein Cag6/CagZ [Type IV secretion system (VF0060)] [Helicobacter pylori 26695]
VN1291	623375	623884	+	virB1	Secretion system	1-510/510	===============	100.00	90.78	vfdb	NP_207319	(virB1) type IV secretion system protein Cag4 VirB1 homolog [Type IV secretion system (VF0060)] [Helicobacter pylori 26695]
VN1291	628180	633547	-	virB10/cagY	Secretion system	414-5784/5784	.=======/======	92.81	94.75	vfdb	NP_207323	(virB10/cagY) type IV secretion system protein Cag7/CagY VirB10 homolog [Type IV secretion system (VF0060)] [Helicobacter pylori 26695]
VN1291	626446	627438	-	virB11	Secretion system	1-993/993	===============	100.00	97.58	vfdb	NP_207321	(virB11) type IV secretion system ATPase VirB11 homolog [Type IV secretion system (VF0060)] [Helicobacter pylori 26695]
VN1291	652996	653343	-	virB2/cagC	Secretion system	1-348/348	===============	100.00	95.11	vfdb	NP_207342	(virB2/cagC) type IV secretion system protein Cag25/CagC VirB2 homolog [Type IV secretion system (VF0060)] [Helicobacter pylori 26695]
VN1291	649411	652362	-	virB4/cagE	Secretion system	1-2952/2952	===============	100.00	96.78	vfdb	NP_207340	(virB4/cagE) type IV secretion system protein Cag23/CagE VirB4 homolog [Type IV secretion system (VF0060)] [Helicobacter pylori 26695]
VN1291	645137	645850	-	virB5/cagL	Secretion system	1-714/714	===============	100.00	96.50	vfdb	NP_207335	(virB5/cagL) type IV secretion system protein Cag18/CagL VirB5 homolog [Type IV secretion system (VF0060)] [Helicobacter pylori 26695]
VN1291	635203	636810	-	virB6/cagW	Secretion system	1-1608/1608	===============	100.00	97.14	vfdb	NP_207325	(virB6/cagW) type IV secretion system protein Cag9/CagW VirB6 homolog [Type IV secretion system (VF0060)] [Helicobacter pylori 26695]
VN1291	638506	639348	+	virB7/cagT	Secretion system	1-843/843	===============	100.00	97.27	vfdb	NP_207328	(virB7/cagT) type IV secretion system protein Cag12/CagT VirB7 homolog [Type IV secretion system (VF0060)] [Helicobacter pylori 26695]
VN1291	636815	637573	-	virB8/cagV	Secretion system	1-759/759	===============	100.00	97.10	vfdb	NP_207326	(virB8/cagV) type IV secretion system protein Cag10/CagV VirB8 homolog [Type IV secretion system (VF0060)] [Helicobacter pylori 26695]
VN1291	633585	635150	-	virB9/cagX	Secretion system	1-1569/1569	========/======	99.81	97.71	vfdb	NP_207324	(virB9/cagX) type IV secretion system protein Cag8/CagX VirB9 homolog [Type IV secretion system (VF0060)] [Helicobacter pylori 26695]
VN1291	624191	626437	-	virD4	Secretion system	1-2247/2247	===============	100.00	94.97	vfdb	NP_207320	(virD4) type IV secretion system protein Cag5 VirD4 homolog [Type IV secretion system (VF0060)] [Helicobacter pylori 26695]
VN1291	1037333	1041208	+	vacA	Toxin	1-3873/3873	========/======	99.77	91.81	vfdb	NP_207680	(vacA) vacuolating cytotoxin [VacA (VF0058)] [Helicobacter pylori 26695]

## Sheet: Table S3
Table S3: Number of existance of the outer membrane protein family (OMPs) in strain CHC155 and VN1291and its coverage (%) to the corresponding gene in strain 26695 and J99
OMPs	CHC155		VN1291
	Number	Coverage (%)	Number	Coverage (%)
hopA_26695	1	100	1	100
hopB (alpB)_26695	1	100	1	.
hopB (alpB)_j99		.		99.62
hopC (alpA)_26695	1	.	1	100
hopC (alpA)_j99		99.81		.
hopD_j99	1	99.08	2	27.69; 99.52
hopE_26695	1	100	1	100
hopF_j99	1	99.65	1	99.86
hopG_26695	1	99.93	1	99.58
hopH (oipA)_26695	2	98.69; 99.89	2	98.69; 99.89
hopI_26695	1	.	1	99.33
hopI_j99		99.43		.
hopJ_26695	2	100.00; 100.00	2	100.00; 100.00
hopL_26695	1	99.57	1	.
hopL_j99		.		99
hopM_j99	0	.	1	99.71
hopN_26695	5	28.32; 100	4	28.52
hopN_j99		30.07; 28.68; 29.88		99.66; 29.88; 30.07
hopO_26695	2	28.72; 99.09	3	98.17;28.72
hopO_j99		.		31.7
hopP_26695	1	99.26	1	99.21
hopQ_26695	1	99.48	1	99.48
hopS (babA)_26695	1		1	99.27
hopS (babA)_j99		99.6		98.84
hopT (babB)_26695	1	99.86	1	.
hopT (babB)_j99		.		98.15
hopU (babC)_26695	1	28.11	1	41.42
hopZ_26695	2	60.99; 29.43	2	99.46
hopZ_j99		.		99.55

## Sheet: Table S4
Table S4. Acquired antibiotic-resistant predicted from WGS of strain CHC155 and VN1291
Database	Gene	Location	Length (bp)	% Coverage	% Identity
A) CHC155
NCBI beta-lactamase	none	none	none	none	none
CARD	multidrug-efflux transporter	NC_000915.1:1249488-1250820	1332	100	96.25
	conserved hypothetical integral membrane	NC_000915.1:1252785-1254165	1380	100	96.81
Plasmidfinder	none	none	none	none	none
ARG-ANNOT	none	none	none	none	none
ResFinder	none	none	none	none	none
B) VN1291
NCBI beta-lactamase	none	none	none	none	none
CARD	multidrug-efflux transporter	NC_000915.1:1249488-1250820	1332	100	97.07
	conserved hypothetical integral membrane	NC_000915.1:1252785-1254165	1380	100	96.81
Plasmidfinder	none	none	none	none	none
ARG-ANNOT	none	none	none	none	none
ResFinder	none	none	none	none	none

## Sheet: Table S5
Table S5. WGS-predicted phenotype of strain CHC155 and VN1291
Antimicrobial	Class	WGS-predicted phenotype in strain
		CHC155	VN1291
cetylpyridinium chloride	quaternary ammonium compounds	No resistance	No resistance
ethidium bromide	quaternary ammonium compounds	No resistance	No resistance
benzylkonium chloride	quaternary ammonium compounds	No resistance	No resistance
chlorhexidine	quaternary ammonium compounds	No resistance	No resistance
spectinomycin	aminocyclitol	No resistance	No resistance
doxycycline	tetracycline	No resistance	No resistance
unknown tetracycline	tetracycline	No resistance	No resistance
tetracycline	tetracycline	No resistance	No resistance
minocycline	tetracycline	No resistance	No resistance
tigecycline	tetracycline	No resistance	No resistance
unknown phenicol	phenicol	No resistance	No resistance
florfenicol	phenicol	No resistance	No resistance
chloramphenicol	phenicol	No resistance	No resistance
azithromycin	macrolide	No resistance	No resistance
erythromycin	macrolide	No resistance	No resistance
telithromycin	macrolide	No resistance	No resistance
unknown macrolide	macrolide	No resistance	No resistance
spiramycin	macrolide	No resistance	No resistance
oleandomycin	macrolide	No resistance	No resistance
carbomycin	macrolide	No resistance	No resistance
tylosin	macrolide	No resistance	No resistance
fluoroquinolone	under_development	No resistance	No resistance
rifampicin	rifamycin	No resistance	No resistance
unknown rifamycin	rifamycin	No resistance	No resistance
metronidazole	nitroimidazole	No resistance	No resistance
dalfopristin	streptogramin a	No resistance	No resistance
virginiamycin m	streptogramin a	No resistance	No resistance
pristinamycin iia	streptogramin a	No resistance	No resistance
quinupristin+dalfopristin	streptogramin a	No resistance	No resistance
temperature	heat	No resistance	No resistance
teicoplanin	glycopeptide	No resistance	No resistance
vancomycin	glycopeptide	No resistance	No resistance
hydrogen peroxide	peroxides	No resistance	No resistance
mupirocin	pseudomonic acid	No resistance	No resistance
tiamulin	pleuromutilin	No resistance	No resistance
formaldehyde	aldehydes	No resistance	No resistance
nalidixic acid	fluoroquinolone	No resistance	No resistance
ciprofloxacin	fluoroquinolone	No resistance	No resistance
unknown fluoroquinolone	fluoroquinolone	No resistance	No resistance
quinupristin	streptogramin b	No resistance	No resistance
virginiamycin s	streptogramin b	No resistance	No resistance
pristinamycin ia	streptogramin b	No resistance	No resistance
fosfomycin	fosfomycin	No resistance	No resistance
amoxicillin+clavulanic acid	beta-lactam	No resistance	No resistance
cephalotin	beta-lactam	No resistance	No resistance
cefepime	beta-lactam	No resistance	No resistance
piperacillin+clavulanic acid	beta-lactam	No resistance	No resistance
ceftazidime	beta-lactam	No resistance	No resistance
cephalothin	beta-lactam	No resistance	No resistance
ampicillin	beta-lactam	No resistance	No resistance
amoxicillin	beta-lactam	No resistance	No resistance
ticarcillin	beta-lactam	No resistance	No resistance
ampicillin+clavulanic acid	beta-lactam	No resistance	No resistance
penicillin	beta-lactam	No resistance	No resistance
imipenem	beta-lactam	No resistance	No resistance
ceftazidime+avibactam	beta-lactam	No resistance	No resistance
piperacillin	beta-lactam	No resistance	No resistance
ceftriaxone	beta-lactam	No resistance	No resistance
aztreonam	beta-lactam	No resistance	No resistance
cefotaxime+clavulanic acid	beta-lactam	No resistance	No resistance
ertapenem	beta-lactam	No resistance	No resistance
cefoxitin	beta-lactam	No resistance	No resistance
meropenem	beta-lactam	No resistance	No resistance
temocillin	beta-lactam	No resistance	No resistance
piperacillin+tazobactam	beta-lactam	No resistance	No resistance
unknown beta-lactam	beta-lactam	No resistance	No resistance
ticarcillin+clavulanic acid	beta-lactam	No resistance	No resistance
cefotaxime	beta-lactam	No resistance	No resistance
cefixime	beta-lactam	No resistance	No resistance
linezolid	oxazolidinone	No resistance	No resistance
trimethoprim	folate pathway antagonist	No resistance	No resistance
sulfamethoxazole	folate pathway antagonist	No resistance	No resistance
colistin	polymyxin	No resistance	No resistance
fusidic acid	steroid antibacterial	No resistance	No resistance
ribostamycin	aminoglycoside	No resistance	No resistance
lividomycin	aminoglycoside	No resistance	No resistance
neomycin	aminoglycoside	No resistance	No resistance
sisomicin	aminoglycoside	No resistance	No resistance
unknown aminoglycoside	aminoglycoside	No resistance	No resistance
dibekacin	aminoglycoside	No resistance	No resistance
tobramycin	aminoglycoside	No resistance	No resistance
kasugamycin	aminoglycoside	No resistance	No resistance
isepamicin	aminoglycoside	No resistance	No resistance
netilmicin	aminoglycoside	No resistance	No resistance
fortimicin	aminoglycoside	No resistance	No resistance
butirosin	aminoglycoside	No resistance	No resistance
astromicin	aminoglycoside	No resistance	No resistance
paromomycin	aminoglycoside	No resistance	No resistance
apramycin	aminoglycoside	No resistance	No resistance
kanamycin	aminoglycoside	No resistance	No resistance
arbekacin	aminoglycoside	No resistance	No resistance
amikacin	aminoglycoside	No resistance	No resistance
butiromycin	aminoglycoside	No resistance	No resistance
streptomycin	aminoglycoside	No resistance	No resistance
gentamicin	aminoglycoside	No resistance	No resistance
hygromycin	aminoglycoside	No resistance	No resistance
lincomycin	lincosamide	No resistance	No resistance
clindamycin	lincosamide	No resistance	No resistance

## Sheet: Table S6
Table S6. Point mutation in strain CHC155 and VN1291 predicted by ResFinder
Mutation	Nucleotide change	Amino acid change	Resistance in strain
			CHC155	VN1291
rpoB p.E62D	GAG -> GAT	E -> D	N.D	N.D
rpoB p.S78A	TCT -> GCT	S -> A	N.D	N.D
rpoB p.I175T	ATA -> ACG	I -> T	N.D	N.D
rpoB p.M225I	ATG -> ATA	M -> I	N.D	N.D
rpoB p.I347V	ATT -> GTT	I -> V	N.D	N.D
rpoB p.S352L	TCA -> TTG	S -> L	N.D	N.D
rpoB p.A497T	GCT -> ACT	A -> T	N.D	N.D
rpoB p.K708R	AAA -> AGA	K -> R	N.D	N.D
rpoB p.V756A	GTC -> GCC	V -> A	N.D	N.D
rpoB p.G905S	GGC -> AGC	G -> S	N.D	N.D
rpoB p.F966L	TTT -> CTT	F -> L	N.D	N.D
rpoB p.I975T	ATC -> ACC	I -> T	N.D	N.D
rpoB p.R1158S	CGC -> AGC	R -> S	N.D	N.D
rpoB p.A1192V	GCA -> GTG	A -> V	N.D	N.D
rpoB p.A1539T	GCT -> ACT	A -> T	N.D	N.D
rpoB p.Q1572E	CAA -> GAA	Q -> E	N.D	N.D
rpoB p.T1585A	ACC -> GCC	T -> A	N.D	N.D
rpoB p.V1643A	GTG -> GCA	V -> A	N.D	N.D
rpoB p.H1983Y	CAT -> TAT	H -> Y	N.D	N.D
rpoB p.V2035I	GTA -> ATA	V -> I	N.D	N.D
rpoB p.T2075S	ACC -> AGC	T -> S	N.D	N.D
rpoB p.A2454V	GCG -> GTG	A -> V	N.D	N.D
rpoB p.D2501G	GAT -> GGT	D -> G	N.D	N.D
rpoB p.D2520N	GAT -> AAT	D -> N	N.D	N.D
rpoB p.L2528V	CTT -> GTG	L -> V	N.D	N.D
rpoB p.A2536T	GCG -> ACT	A -> T	N.D	N.D
rpoB p.S2538K	AGC -> AAA	S -> K	N.D	N.D
rpoB p.R2557K	AGG -> AAG	R -> K	N.D	N.D
rpoB p.S2559G	AGT -> GGT	S -> G	N.D	N.D
rpoB p.M2561V	ATG -> GTG	M -> V	N.D	N.D
rpoB p.A2601V	GCT -> GTT	A -> V	N.D	N.D
rpoB p.V2618I	GTT -> ATT	V -> I	N.D	N.D
rpoB p.S2619I	AGC -> ATT	S -> I	N.D	N.D
rpoB p.S2695P	TCC -> CCC	S -> P	N.D	N.D
rpoB p.P2888S	CCT -> TCT	P -> S	N.D	N.D
				N.D. not detected

## Sheet: Table S7
Table S7. Gene presence/absence of 37 H. pylori strains
Gene	Non-unique Gene name	Annotation	No. isolates	No. sequences	Avg sequences per isolate	Genome Fragment	Order within Fragment	Accessory Fragment	Accessory Order with Fragment	QC	Min group size nuc	Max group size nuc	Avg group size nuc	26695_gff	35A_gff	51_gff	52_gff	83_gff	B38_gff	B8_gff	CHC155_gff	Cuz20_gff	ELS37_gff	F16_gff	F30_gff	F32_gff	F57_gff	G27_gff	Gambia94_24_gff	HPAG1_gff	HUP-B14_gff	India7_gff	J99_gff	Lithuania75_gff	P12_gff	PeCan18_gff	PeCan4_gff	Puno120_gff	Puno135_gff	SJM180_gff	SNT49_gff	Sat464_gff	Shi112_gff	Shi169_gff	Shi417_gff	Shi470_gff	SouthAfrica7_gff	VN1291_gff	XZ274_gff
group_1		hypothetical protein	37	37	1	1	1069				1262	2135	2056	26695_00026	35A_00225	51_00026	52_00027	83_00026	B38_00026	B8_01507	CHC155_01226	Cuz20_00026	ELS37_00027	F16_00026	F30_00026	F32_00026	F57_00026	G27_00026	Gambia94_24_00026	HPAG1_00028	HUP-B14_00026	India7_00026	J99_00026	Lithuania75_00026	P12_00026	PeCan18_00026	PeCan4_00027	Puno120_00027	Puno135_00026	SJM180_00026	SNT49_00026	Sat464_00025	Shi112_00027	Shi169_00027	Shi417_00025	Shi470_00027	SouthAfrica7_00026	VN1291_01497	XZ274_00027
group_1000		hypothetical protein	37	37	1	1	3170				938	944	942	26695_01082	35A_00624	51_00406	52_00414	83_00446	B38_00385	B8_01108	CHC155_00496	Cuz20_00450	ELS37_00927	F16_00413	F30_00935	F32_00944	F57_00456	G27_00403	Gambia94_24_00409	HPAG1_00397	HUP-B14_00376	India7_00349	J99_00391	Lithuania75_00396	P12_00395	PeCan18_00391	PeCan4_00385	Puno120_00385	Puno135_00386	SJM180_00391	SNT49_00418	Sat464_00381	Shi112_00447	Shi169_00420	Shi417_00386	Shi470_00389	SouthAfrica7_00382	VN1291_00500	XZ274_00450
group_1003		hypothetical protein	37	37	1	1	482				203	212	203	26695_01148	35A_01288	51_01089	52_01087	83_01125	B38_01057	B8_00356	CHC155_01482	Cuz20_01110	ELS37_00206	F16_01100	F30_00279	F32_01092	F57_01123	G27_01131	Gambia94_24_01119	HPAG1_01067	HUP-B14_01050	India7_01066	J99_01088	Lithuania75_01075	P12_01109	PeCan18_01109	PeCan4_01059	Puno120_01059	Puno135_01113	SJM180_01055	SNT49_01086	Sat464_01033	Shi112_01090	Shi169_01087	Shi417_01046	Shi470_01090	SouthAfrica7_01061	VN1291_01241	XZ274_01240
ung		Uracil-DNA glycosylase	37	37	1	1	1310				701	701	701	26695_01378	35A_00262	51_00063	52_00057	83_00060	B38_01286	B8_00125	CHC155_01257	Cuz20_01338	ELS37_01353	F16_00058	F30_00057	F32_00059	F57_00059	G27_01372	Gambia94_24_01345	HPAG1_01300	HUP-B14_01281	India7_01357	J99_01310	Lithuania75_01303	P12_01338	PeCan18_01339	PeCan4_01284	Puno120_01287	Puno135_01342	SJM180_01283	SNT49_01317	Sat464_01260	Shi112_01323	Shi169_01316	Shi417_01307	Shi470_01316	SouthAfrica7_01520	VN1291_01465	XZ274_00067
sasA		Adaptive-response sensory-kinase SasA	37	37	1	1	1336				1112	1193	1126	26695_01395	35A_00245	51_00045	52_00041	83_00043	B38_01312	B8_01450	CHC155_01240	Cuz20_01354	ELS37_01371	F16_00041	F30_00041	F32_00043	F57_00041	G27_01388	Gambia94_24_01362	HPAG1_01317	HUP-B14_01300	India7_01372	J99_01327	Lithuania75_01321	P12_01392	PeCan18_01356	PeCan4_01300	Puno120_01303	Puno135_01357	SJM180_01302	SNT49_01332	Sat464_01276	Shi112_01339	Shi169_01333	Shi417_01324	Shi470_01332	SouthAfrica7_01501	VN1291_01483	XZ274_00047
group_1010		hypothetical protein	37	37	1	1	363				632	656	655	26695_01507	35A_00068	51_01413	52_01418	83_01449	B38_01401	B8_00054	CHC155_00054	Cuz20_01446	ELS37_01468	F16_01421	F30_01388	F32_01410	F57_01441	G27_01477	Gambia94_24_01496	HPAG1_01440	HUP-B14_01411	India7_01480	J99_01418	Lithuania75_01414	P12_01486	PeCan18_01433	PeCan4_01392	Puno120_01401	Puno135_01451	SJM180_01428	SNT49_01425	Sat464_01369	Shi112_01463	Shi169_01425	Shi417_01417	Shi470_01426	SouthAfrica7_01365	VN1291_00054	XZ274_01577
pcrA		ATP-dependent DNA helicase PcrA	37	37	1	1	362				2045	2048	2045	26695_01508	35A_00069	51_01414	52_01419	83_01450	B38_01402	B8_00053	CHC155_00053	Cuz20_01447	ELS37_01469	F16_01422	F30_01389	F32_01411	F57_01442	G27_01478	Gambia94_24_01497	HPAG1_01439	HUP-B14_01412	India7_01479	J99_01419	Lithuania75_01415	P12_01487	PeCan18_01432	PeCan4_01393	Puno120_01402	Puno135_01452	SJM180_01429	SNT49_01426	Sat464_01370	Shi112_01464	Shi169_01426	Shi417_01418	Shi470_01427	SouthAfrica7_01366	VN1291_00053	XZ274_01578
group_1012		hypothetical protein	37	37	1	1	353				1097	1100	1097	26695_01517	35A_00078	51_01423	52_01428	83_01459	B38_01411	B8_00044	CHC155_00044	Cuz20_01456	ELS37_01478	F16_01431	F30_01398	F32_01420	F57_01451	G27_01487	Gambia94_24_01506	HPAG1_01430	HUP-B14_01421	India7_01470	J99_01428	Lithuania75_01424	P12_01496	PeCan18_01423	PeCan4_01402	Puno120_01411	Puno135_01461	SJM180_01438	SNT49_01435	Sat464_01379	Shi112_01473	Shi169_01435	Shi417_01427	Shi470_01436	SouthAfrica7_01375	VN1291_00044	XZ274_01587
mfd		Transcription-repair-coupling factor	37	37	1	1	1697				2987	3005	2999	26695_01569	35A_00162	51_01517	52_01512	83_01562	B38_01495	B8_01571	CHC155_01164	Cuz20_01541	ELS37_01558	F16_01513	F30_01487	F32_01506	F57_01533	G27_01559	Gambia94_24_01590	HPAG1_01495	HUP-B14_01490	India7_01576	J99_01509	Lithuania75_01537	P12_01580	PeCan18_01544	PeCan4_01526	Puno120_01522	Puno135_01541	SJM180_01513	SNT49_01505	Sat464_01463	Shi112_01562	Shi169_01521	Shi417_01546	Shi470_01521	SouthAfrica7_01543	VN1291_01561	XZ274_01673
group_1022		hypothetical protein	37	37	1	1	546				524	530	527	26695_00388	35A_01238	51_01037	52_01034	83_01075	B38_01004	B8_00411	CHC155_01534	Cuz20_01058	ELS37_00262	F16_01047	F30_00330	F32_00345	F57_01071	G27_01077	Gambia94_24_01063	HPAG1_01014	HUP-B14_00993	India7_01013	J99_01033	Lithuania75_01022	P12_01056	PeCan18_01055	PeCan4_01008	Puno120_01007	Puno135_01061	SJM180_01000	SNT49_01032	Sat464_00980	Shi112_01038	Shi169_01035	Shi417_00994	Shi470_01037	SouthAfrica7_01006	VN1291_01189	XZ274_01187
moaA_1		GTP 3',8-cyclase	37	37	1	1	166				926	935	926	26695_00121	35A_00329	51_00136	52_00139	83_00171	B38_00117	B8_01368	CHC155_00226	Cuz20_00114	ELS37_00120	F16_00141	F30_01234	F32_00136	F57_00124	G27_00129	Gambia94_24_00123	HPAG1_00123	HUP-B14_00115	India7_00112	J99_00122	Lithuania75_00123	P12_00121	PeCan18_00124	PeCan4_00120	Puno120_00119	Puno135_00116	SJM180_00122	SNT49_00152	Sat464_00108	Shi112_00118	Shi169_00116	Shi417_00117	Shi470_00115	SouthAfrica7_00117	VN1291_00227	XZ274_00142
group_1024		hypothetical protein	37	37	1	1	1916				584	593	585	26695_00152	35A_00383	51_00164	52_00167	83_00201	B38_00146	B8_01340	CHC155_00253	Cuz20_00142	ELS37_00149	F16_00169	F30_01182	F32_00165	F57_00176	G27_00157	Gambia94_24_00151	HPAG1_00152	HUP-B14_00143	India7_00140	J99_00150	Lithuania75_00152	P12_00149	PeCan18_00152	PeCan4_00149	Puno120_00148	Puno135_00144	SJM180_00150	SNT49_00180	Sat464_00137	Shi112_00146	Shi169_00145	Shi417_00146	Shi470_00144	SouthAfrica7_00145	VN1291_00256	XZ274_00200
group_1025		hypothetical protein	37	37	1	1	1915				302	590	573	26695_00153	35A_00384	51_00165	52_00168	83_00202	B38_00147	B8_01339	CHC155_00254	Cuz20_00143	ELS37_00150	F16_00170	F30_01181	F32_00166	F57_00177	G27_00158	Gambia94_24_00152	HPAG1_00153	HUP-B14_00144	India7_00141	J99_00151	Lithuania75_00153	P12_00150	PeCan18_00153	PeCan4_00150	Puno120_00149	Puno135_00145	SJM180_00151	SNT49_00181	Sat464_00138	Shi112_00147	Shi169_00146	Shi417_00147	Shi470_00145	SouthAfrica7_00146	VN1291_00257	XZ274_00201
hemB		Delta-aminolevulinic acid dehydratase	37	37	1	1	1901				971	971	971	26695_00165	35A_00396	51_00177	52_00180	83_00214	B38_00159	B8_01327	CHC155_00266	Cuz20_00155	ELS37_00162	F16_00182	F30_01169	F32_00178	F57_00189	G27_00171	Gambia94_24_00164	HPAG1_00165	HUP-B14_00156	India7_00153	J99_00163	Lithuania75_00165	P12_00162	PeCan18_00165	PeCan4_00162	Puno120_00161	Puno135_00157	SJM180_00163	SNT49_00193	Sat464_00150	Shi112_00159	Shi169_00158	Shi417_00159	Shi470_00157	SouthAfrica7_00159	VN1291_00269	XZ274_00215
hemA		Glutamyl-tRNA reductase	37	37	1	1	2975				1343	1349	1348	26695_00243	35A_00472	51_00257	52_00262	83_00291	B38_00235	B8_01254	CHC155_00345	Cuz20_00296	ELS37_01081	F16_00260	F30_01089	F32_00259	F57_00268	G27_00245	Gambia94_24_00262	HPAG1_00246	HUP-B14_00230	India7_00203	J99_00240	Lithuania75_00242	P12_00241	PeCan18_00240	PeCan4_00236	Puno120_00236	Puno135_00234	SJM180_00245	SNT49_00273	Sat464_00225	Shi112_00297	Shi169_00268	Shi417_00236	Shi470_00235	SouthAfrica7_00234	VN1291_00349	XZ274_00296
tgt		Queuine tRNA-ribosyltransferase	37	37	1	1	3023				1115	1115	1115	26695_00285	35A_00512	51_00300	52_00305	83_00333	B38_00278	B8_01211	CHC155_00387	Cuz20_00339	ELS37_01036	F16_00302	F30_01047	F32_00301	F57_00344	G27_00289	Gambia94_24_00304	HPAG1_00288	HUP-B14_00272	India7_00245	J99_00283	Lithuania75_00282	P12_00283	PeCan18_00282	PeCan4_00278	Puno120_00276	Puno135_00277	SJM180_00285	SNT49_00314	Sat464_00267	Shi112_00339	Shi169_00312	Shi417_00279	Shi470_00277	SouthAfrica7_00276	VN1291_00391	XZ274_00338
lpxK		Tetraacyldisaccharide 4'-kinase	37	37	1	1	3079				938	938	938	26695_00331	35A_00560	51_00346	52_00349	83_00383	B38_00322	B8_01167	CHC155_00433	Cuz20_00386	ELS37_00989	F16_00350	F30_00999	F32_01006	F57_00391	G27_00340	Gambia94_24_00350	HPAG1_00337	HUP-B14_00316	India7_00289	J99_00330	Lithuania75_00329	P12_00330	PeCan18_00332	PeCan4_00325	Puno120_00324	Puno135_00323	SJM180_00331	SNT49_00360	Sat464_00313	Shi112_00386	Shi169_00358	Shi417_00324	Shi470_00324	SouthAfrica7_00322	VN1291_00438	XZ274_00386
nadE		NH(3)-dependent NAD(+) synthetase	37	37	1	1	3080				782	782	782	26695_00332	35A_00561	51_00347	52_00350	83_00384	B38_00323	B8_01166	CHC155_00434	Cuz20_00387	ELS37_00988	F16_00351	F30_00998	F32_01005	F57_00392	G27_00341	Gambia94_24_00351	HPAG1_00338	HUP-B14_00317	India7_00290	J99_00331	Lithuania75_00330	P12_00331	PeCan18_00333	PeCan4_00326	Puno120_00325	Puno135_00324	SJM180_00332	SNT49_00361	Sat464_00314	Shi112_00387	Shi169_00359	Shi417_00325	Shi470_00325	SouthAfrica7_00323	VN1291_00439	XZ274_00387
group_1035		hypothetical protein	37	37	1	1	3230				1487	1487	1487	26695_00480	35A_00678	51_00460	52_00467	83_00500	B38_00438	B8_01055	CHC155_00548	Cuz20_00503	ELS37_00874	F16_00466	F30_00883	F32_00891	F57_00509	G27_00457	Gambia94_24_00460	HPAG1_00450	HUP-B14_00429	India7_00402	J99_00443	Lithuania75_00449	P12_00488	PeCan18_00444	PeCan4_00437	Puno120_00440	Puno135_00441	SJM180_00444	SNT49_00471	Sat464_00432	Shi112_00500	Shi169_00473	Shi417_00438	Shi470_00440	SouthAfrica7_00435	VN1291_00553	XZ274_00507
group_1036		hypothetical protein	37	37	1	1	2584				965	992	989	26695_00534	35A_01060	51_00835	52_00851	83_00891	B38_00799	B8_00694	CHC155_00601	Cuz20_00549	ELS37_00752	F16_00858	F30_00833	F32_00522	F57_00565	G27_00507	Gambia94_24_00510	HPAG1_00497	HUP-B14_00785	India7_00825	J99_00491	Lithuania75_00499	P12_00533	PeCan18_00496	PeCan4_00490	Puno120_00488	Puno135_00488	SJM180_00517	SNT49_00522	Sat464_00797	Shi112_00869	Shi169_00519	Shi417_00483	Shi470_00816	SouthAfrica7_00484	VN1291_00606	XZ274_00957
pyrC_2		Dihydroorotase	37	37	1	1	2488				1019	1019	1019	26695_00596	35A_01000	51_00774	52_00791	83_00828	B38_00766	B8_00735	CHC155_00661	Cuz20_00611	ELS37_00712	F16_00798	F30_00773	F32_00581	F57_00626	G27_00571	Gambia94_24_00575	HPAG1_00561	HUP-B14_00745	India7_00762	J99_00553	Lithuania75_00559	P12_00594	PeCan18_00558	PeCan4_00550	Puno120_00549	Puno135_00546	SJM180_00556	SNT49_00583	Sat464_00748	Shi112_00810	Shi169_00580	Shi417_00542	Shi470_00755	SouthAfrica7_00525	VN1291_00667	XZ274_00892
mutS2		Endonuclease MutS2	37	37	1	1	2435				701	2273	2208	26695_00639	35A_00959	51_00735	52_00748	83_00785	B38_00725	B8_00777	CHC155_00701	Cuz20_00652	ELS37_00671	F16_00758	F30_00733	F32_00621	F57_00667	G27_00615	Gambia94_24_00616	HPAG1_00605	HUP-B14_00703	India7_00681	J99_00591	Lithuania75_00597	P12_00641	PeCan18_00597	PeCan4_00598	Puno120_00590	Puno135_00587	SJM180_00597	SNT49_00623	Sat464_00707	Shi112_00769	Shi169_00620	Shi417_00583	Shi470_00714	SouthAfrica7_00570	VN1291_00707	XZ274_00845
queC		7-cyano-7-deazaguanine synthase	37	37	1	1	2415				677	686	680	26695_00657	35A_00941	51_00718	52_00731	83_00695	B38_00707	B8_00794	CHC155_00821	Cuz20_00669	ELS37_00654	F16_00670	F30_00716	F32_00702	F57_00684	G27_00632	Gambia94_24_00633	HPAG1_00623	HUP-B14_00686	India7_00664	J99_00608	Lithuania75_00614	P12_00658	PeCan18_00615	PeCan4_00686	Puno120_00672	Puno135_00604	SJM180_00614	SNT49_00640	Sat464_00690	Shi112_00752	Shi169_00637	Shi417_00601	Shi470_00697	SouthAfrica7_00587	VN1291_00825	XZ274_00827
group_1041		hypothetical protein	37	37	1	1	2403				1652	1721	1692	26695_00663	35A_00936	51_00713	52_00726	83_00700	B38_00701	B8_00801	CHC155_00814	Cuz20_00674	ELS37_00646	F16_00675	F30_00711	F32_00697	F57_00689	G27_00639	Gambia94_24_00641	HPAG1_00630	HUP-B14_00679	India7_00657	J99_00615	Lithuania75_00621	P12_00665	PeCan18_00623	PeCan4_00680	Puno120_00667	Puno135_00609	SJM180_00621	SNT49_00648	Sat464_00684	Shi112_00747	Shi169_00642	Shi417_00606	Shi470_00690	SouthAfrica7_00593	VN1291_00817	XZ274_00821
pgpA		Phosphatidylglycerophosphatase A	37	37	1	1	1425				476	479	476	26695_00753	35A_00846	51_00621	52_00636	83_00670	B38_00610	B8_00893	CHC155_00845	Cuz20_00757	ELS37_00556	F16_00646	F30_00625	F32_00727	F57_00777	G27_00734	Gambia94_24_00732	HPAG1_00722	HUP-B14_00588	India7_00567	J99_00701	Lithuania75_00712	P12_00754	PeCan18_00718	PeCan4_00712	Puno120_00696	Puno135_00695	SJM180_00705	SNT49_00737	Sat464_00601	Shi112_00659	Shi169_00731	Shi417_00690	Shi470_00600	SouthAfrica7_00680	VN1291_00848	XZ274_00725
group_1043		AP-4-A phosphorylase	37	37	1	1	1429				485	485	485	26695_00757	35A_00842	51_00617	52_00632	83_00666	B38_00606	B8_00897	CHC155_00849	Cuz20_00761	ELS37_00552	F16_00642	F30_00621	F32_00731	F57_00781	G27_00738	Gambia94_24_00736	HPAG1_00726	HUP-B14_00584	India7_00563	J99_00705	Lithuania75_00716	P12_00758	PeCan18_00722	PeCan4_00716	Puno120_00700	Puno135_00699	SJM180_00709	SNT49_00741	Sat464_00597	Shi112_00655	Shi169_00735	Shi417_00694	Shi470_00596	SouthAfrica7_00684	VN1291_00852	XZ274_00721
acpS		Holo-[acyl-carrier-protein] synthase	37	37	1	1	1509				350	359	356	26695_00824	35A_00773	51_00551	52_00562	83_00594	B38_00531	B8_00963	CHC155_00919	Cuz20_00824	ELS37_00483	F16_00572	F30_00550	F32_00801	F57_00852	G27_00806	Gambia94_24_00803	HPAG1_00793	HUP-B14_00518	India7_00492	J99_00771	Lithuania75_00786	P12_00823	PeCan18_00791	PeCan4_00781	Puno120_00766	Puno135_00766	SJM180_00776	SNT49_00806	Sat464_00529	Shi112_00591	Shi169_00800	Shi417_00759	Shi470_00530	SouthAfrica7_00752	VN1291_00920	XZ274_00605
opuBA		Choline transport ATP-binding protein OpuBA	37	37	1	1	1521				641	650	643	26695_00836	35A_00762	51_00540	52_00546	83_00583	B38_00520	B8_00974	CHC155_00934	Cuz20_00836	ELS37_00472	F16_00559	F30_00538	F32_00813	F57_00864	G27_00820	Gambia94_24_00814	HPAG1_00805	HUP-B14_00507	India7_00481	J99_00785	Lithuania75_00798	P12_00835	PeCan18_00802	PeCan4_00795	Puno120_00778	Puno135_00778	SJM180_00787	SNT49_00820	Sat464_00517	Shi112_00576	Shi169_00811	Shi417_00771	Shi470_00518	SouthAfrica7_00763	VN1291_00936	XZ274_00590
group_1046		hypothetical protein	37	37	1	1	1528				821	908	823	26695_00843	35A_00755	51_00532	52_00539	83_00576	B38_00513	B8_00981	CHC155_00941	Cuz20_00843	ELS37_00465	F16_00552	F30_00531	F32_00820	F57_00871	G27_00827	Gambia94_24_00821	HPAG1_00812	HUP-B14_00500	India7_00474	J99_00792	Lithuania75_00805	P12_00842	PeCan18_00809	PeCan4_00802	Puno120_00785	Puno135_00785	SJM180_00794	SNT49_00827	Sat464_00510	Shi112_00569	Shi169_00818	Shi417_00778	Shi470_00511	SouthAfrica7_00770	VN1291_00943	XZ274_00583
group_1047		hypothetical protein	37	37	1	1	3314				671	686	683	26695_00869	35A_00730	51_00509	52_00515	83_00551	B38_00488	B8_01006	CHC155_00964	Cuz20_00876	ELS37_00442	F16_00528	F30_00506	F32_00845	F57_00894	G27_00850	Gambia94_24_00844	HPAG1_00835	HUP-B14_00477	India7_00451	J99_00815	Lithuania75_00832	P12_00861	PeCan18_00833	PeCan4_00826	Puno120_00810	Puno135_00814	SJM180_00818	SNT49_00852	Sat464_00478	Shi112_00546	Shi169_00845	Shi417_00808	Shi470_00486	SouthAfrica7_00794	VN1291_00966	XZ274_00559
ruvA		Holliday junction ATP-dependent DNA helicase RuvA	37	37	1	1	2141				551	551	551	26695_00899	35A_01090	51_00865	52_00881	83_00919	B38_00836	B8_00637	CHC155_00991	Cuz20_00903	ELS37_00415	F16_00891	F30_00478	F32_00490	F57_00922	G27_00878	Gambia94_24_00872	HPAG1_00865	HUP-B14_00843	India7_00856	J99_00843	Lithuania75_00860	P12_00890	PeCan18_00861	PeCan4_00854	Puno120_00838	Puno135_00841	SJM180_00845	SNT49_00880	Sat464_00824	Shi112_00898	Shi169_00872	Shi417_00836	Shi470_00877	SouthAfrica7_00821	VN1291_00993	XZ274_00991
group_1049		hypothetical protein	37	37	1	1	2111				299	299	299	26695_00919	35A_01108	51_00881	52_00902	83_00939	B38_00856	B8_00618	CHC155_01009	Cuz20_00921	ELS37_00395	F16_00909	F30_00459	F32_00471	F57_00940	G27_00899	Gambia94_24_00897	HPAG1_00883	HUP-B14_00863	India7_00877	J99_00867	Lithuania75_00879	P12_00907	PeCan18_00883	PeCan4_00873	Puno120_00856	Puno135_00861	SJM180_00867	SNT49_00901	Sat464_00842	Shi112_00915	Shi169_00892	Shi417_00855	Shi470_00895	SouthAfrica7_00842	VN1291_01011	XZ274_01008
group_1050		hypothetical protein	37	37	1	1	2061				1109	1490	1467	26695_00969	35A_01154	51_00925	52_00949	83_00988	B38_00903	B8_00571	CHC155_01053	Cuz20_00967	ELS37_00346	F16_00954	F30_00413	F32_00430	F57_00987	G27_00943	Gambia94_24_00942	HPAG1_00933	HUP-B14_00910	India7_00923	J99_00913	Lithuania75_00928	P12_00957	PeCan18_00929	PeCan4_00922	Puno120_00900	Puno135_00908	SJM180_00914	SNT49_00947	Sat464_00886	Shi112_00957	Shi169_00940	Shi417_00904	Shi470_00941	SouthAfrica7_00885	VN1291_01055	XZ274_01058
rdxA		Oxygen-insensitive NADPH nitroreductase	37	37	1	1	2050				383	632	603	26695_00977	35A_01162	51_00933	52_00957	83_00996	B38_00911	B8_00563	CHC155_01061	Cuz20_00975	ELS37_00338	F16_00962	F30_00405	F32_00422	F57_00995	G27_00953	Gambia94_24_00950	HPAG1_00942	HUP-B14_00919	India7_00931	J99_00921	Lithuania75_00936	P12_00965	PeCan18_00937	PeCan4_00930	Puno120_00908	Puno135_00916	SJM180_00922	SNT49_00955	Sat464_00894	Shi112_00965	Shi169_00948	Shi417_00912	Shi470_00950	SouthAfrica7_00926	VN1291_01063	XZ274_01067
gpmI		2,3-bisphosphoglycerate-independent phosphoglycerate mutase	37	37	1	1	2027				1475	1478	1475	26695_00996	35A_01183	51_00948	52_00976	83_01015	B38_00932	B8_00544	CHC155_01079	Cuz20_00993	ELS37_00319	F16_00985	F30_00385	F32_00404	F57_01015	G27_00974	Gambia94_24_00971	HPAG1_00960	HUP-B14_00937	India7_00951	J99_00941	Lithuania75_00952	P12_00985	PeCan18_00955	PeCan4_00951	Puno120_00929	Puno135_00936	SJM180_00943	SNT49_00973	Sat464_00915	Shi112_00986	Shi169_00971	Shi417_00930	Shi470_00973	SouthAfrica7_00947	VN1291_01081	XZ274_01091
group_1055		hypothetical protein	37	37	1	1	3186				1082	1301	1281	26695_01066	35A_00641	51_00423	52_00430	83_00462	B38_00401	B8_01092	CHC155_00512	Cuz20_00466	ELS37_00911	F16_00429	F30_00919	F32_00928	F57_00473	G27_00419	Gambia94_24_00424	HPAG1_00413	HUP-B14_00392	India7_00366	J99_00406	Lithuania75_00412	P12_00411	PeCan18_00406	PeCan4_00401	Puno120_00403	Puno135_00402	SJM180_00407	SNT49_00434	Sat464_00396	Shi112_00463	Shi169_00436	Shi417_00401	Shi470_00404	SouthAfrica7_00397	VN1291_00516	XZ274_00468
minC		septum site-determining protein MinC	37	37	1	1	3172				572	587	585	26695_01080	35A_00626	51_00408	52_00416	83_00448	B38_00387	B8_01106	CHC155_00498	Cuz20_00452	ELS37_00925	F16_00415	F30_00933	F32_00942	F57_00458	G27_00405	Gambia94_24_00411	HPAG1_00399	HUP-B14_00378	India7_00352	J99_00393	Lithuania75_00398	P12_00397	PeCan18_00393	PeCan4_00387	Puno120_00387	Puno135_00388	SJM180_00393	SNT49_00420	Sat464_00383	Shi112_00449	Shi169_00422	Shi417_00388	Shi470_00391	SouthAfrica7_00384	VN1291_00502	XZ274_00452
tatB		Sec-independent protein translocase protein TatB	37	37	1	1	3163				452	497	476	26695_01087	35A_00619	51_00401	52_00409	83_00441	B38_00380	B8_01113	CHC155_00491	Cuz20_00443	ELS37_00932	F16_00408	F30_00940	F32_00949	F57_00451	G27_00397	Gambia94_24_00404	HPAG1_00392	HUP-B14_00371	India7_00344	J99_00386	Lithuania75_00391	P12_00390	PeCan18_00386	PeCan4_00380	Puno120_00380	Puno135_00381	SJM180_00386	SNT49_00413	Sat464_00376	Shi112_00440	Shi169_00415	Shi417_00381	Shi470_00384	SouthAfrica7_00377	VN1291_00495	XZ274_00444
queA		S-adenosylmethionine:tRNA ribosyltransferase-isomerase	37	37	1	1	3161				1037	1037	1037	26695_01089	35A_00617	51_00399	52_00407	83_00439	B38_00378	B8_01115	CHC155_00489	Cuz20_00441	ELS37_00934	F16_00406	F30_00942	F32_00951	F57_00449	G27_00395	Gambia94_24_00402	HPAG1_00390	HUP-B14_00369	India7_00342	J99_00384	Lithuania75_00389	P12_00388	PeCan18_00384	PeCan4_00378	Puno120_00378	Puno135_00379	SJM180_00384	SNT49_00411	Sat464_00374	Shi112_00438	Shi169_00413	Shi417_00379	Shi470_00382	SouthAfrica7_00375	VN1291_00493	XZ274_00442
group_1059		hypothetical protein	37	37	1	1	3159				230	242	237	26695_01091	35A_00615	51_00397	52_00405	83_00437	B38_00376	B8_01117	CHC155_00487	Cuz20_00439	ELS37_00936	F16_00404	F30_00944	F32_00953	F57_00447	G27_00393	Gambia94_24_00400	HPAG1_00388	HUP-B14_00367	India7_00340	J99_00382	Lithuania75_00387	P12_00386	PeCan18_00382	PeCan4_00376	Puno120_00376	Puno135_00377	SJM180_00382	SNT49_00409	Sat464_00372	Shi112_00436	Shi169_00411	Shi417_00377	Shi470_00380	SouthAfrica7_00373	VN1291_00491	XZ274_00440
tkt		Transketolase	37	37	1	1	3132				1925	1931	1925	26695_01115	35A_00591	51_00375	52_00381	83_00413	B38_00354	B8_01141	CHC155_00463	Cuz20_00417	ELS37_00962	F16_00381	F30_00968	F32_00976	F57_00423	G27_00372	Gambia94_24_00376	HPAG1_00364	HUP-B14_00342	India7_00317	J99_00358	Lithuania75_00361	P12_00362	PeCan18_00358	PeCan4_00355	Puno120_00353	Puno135_00354	SJM180_00358	SNT49_00385	Sat464_00347	Shi112_00413	Shi169_00389	Shi417_00355	Shi470_00356	SouthAfrica7_00348	VN1291_00467	XZ274_00414
asd		Aspartate-semialdehyde dehydrogenase	37	37	1	1	1643				1040	1040	1040	26695_01216	35A_01355	51_01160	52_01155	83_01193	B38_01123	B8_00287	CHC155_01415	Cuz20_01179	ELS37_01193	F16_01166	F30_00214	F32_01158	F57_01192	G27_01203	Gambia94_24_01186	HPAG1_01135	HUP-B14_01119	India7_01197	J99_01153	Lithuania75_01143	P12_01175	PeCan18_01178	PeCan4_01125	Puno120_01128	Puno135_01183	SJM180_01122	SNT49_01154	Sat464_01101	Shi112_01158	Shi169_01156	Shi417_01148	Shi470_01157	SouthAfrica7_01131	VN1291_01307	XZ274_01313
trpGD		Bifunctional protein TrpGD	37	37	1	1	914				1007	1007	1007	26695_01312	35A_01451	51_01255	52_01253	83_01289	B38_01221	B8_00190	CHC155_01319	Cuz20_01276	ELS37_01289	F16_01261	F30_00120	F32_01254	F57_01288	G27_01301	Gambia94_24_01281	HPAG1_01242	HUP-B14_01223	India7_01292	J99_01247	Lithuania75_01239	P12_01274	PeCan18_01274	PeCan4_01222	Puno120_01222	Puno135_01280	SJM180_01220	SNT49_01253	Sat464_01197	Shi112_01259	Shi169_01252	Shi417_01243	Shi470_01253	SouthAfrica7_01227	VN1291_01404	XZ274_01414
group_1068		hypothetical protein	37	37	1	1	423				629	812	763	26695_01472	35A_00030	51_01376	52_01378	83_01410	B38_01365	B8_00092	CHC155_00089	Cuz20_01410	ELS37_01432	F16_01384	F30_01351	F32_01374	F57_01406	G27_01441	Gambia94_24_01461	HPAG1_01371	HUP-B14_01373	India7_01517	J99_01383	Lithuania75_01376	P12_01450	PeCan18_01470	PeCan4_01355	Puno120_01364	Puno135_01415	SJM180_01388	SNT49_01387	Sat464_01333	Shi112_01426	Shi169_01388	Shi417_01380	Shi470_01390	SouthAfrica7_01324	VN1291_00089	XZ274_01537
pth		Peptidyl-tRNA hydrolase	37	37	1	1	343				482	560	557	26695_01527	35A_00088	51_01433	52_01438	83_01469	B38_01421	B8_00034	CHC155_00034	Cuz20_01466	ELS37_01488	F16_01441	F30_01408	F32_01430	F57_01461	G27_01497	Gambia94_24_01516	HPAG1_01420	HUP-B14_01431	India7_01460	J99_01438	Lithuania75_01434	P12_01506	PeCan18_01413	PeCan4_01412	Puno120_01421	Puno135_01471	SJM180_01448	SNT49_01445	Sat464_01389	Shi112_01483	Shi169_01445	Shi417_01437	Shi470_01446	SouthAfrica7_01385	VN1291_00034	XZ274_01598
ribE		Riboflavin synthase	37	37	1	1	1725				620	620	620	26695_01602	35A_00186	51_01540	52_01536	83_01586	B38_01527	B8_01548	CHC155_01187	Cuz20_01564	ELS37_01584	F16_01536	F30_01512	F32_01530	F57_01556	G27_01591	Gambia94_24_01614	HPAG1_01528	HUP-B14_01523	India7_01597	J99_01533	Lithuania75_01563	P12_01603	PeCan18_01568	PeCan4_01549	Puno120_01545	Puno135_01565	SJM180_01545	SNT49_01537	Sat464_01486	Shi112_01586	Shi169_01544	Shi417_01570	Shi470_01544	SouthAfrica7_01569	VN1291_01538	XZ274_01697
yidC		Membrane protein insertase YidC	37	37	1	1	413				1634	1649	1641	26695_01480	35A_00039	51_01385	52_01387	83_01419	B38_01373	B8_00083	CHC155_00081	Cuz20_01419	ELS37_01440	F16_01393	F30_01360	F32_01383	F57_01414	G27_01450	Gambia94_24_01469	HPAG1_01379	HUP-B14_01382	India7_01508	J99_01391	Lithuania75_01384	P12_01458	PeCan18_01461	PeCan4_01363	Puno120_01372	Puno135_01423	SJM180_01397	SNT49_01396	Sat464_01342	Shi112_01436	Shi169_01397	Shi417_01389	Shi470_01399	SouthAfrica7_01333	VN1291_00081	XZ274_01545
tonB		Protein TonB	37	37	1	1	989				812	914	853	26695_01372	35A_01506	51_01311	52_01310	83_01345	B38_01280	B8_00131	CHC155_01264	Cuz20_01332	ELS37_01347	F16_01317	F30_00064	F32_01311	F57_01343	G27_01366	Gambia94_24_01339	HPAG1_01294	HUP-B14_01275	India7_01351	J99_01304	Lithuania75_01297	P12_01332	PeCan18_01333	PeCan4_01277	Puno120_01280	Puno135_01337	SJM180_01277	SNT49_01311	Sat464_01253	Shi112_01317	Shi169_01309	Shi417_01301	Shi470_01309	SouthAfrica7_01285	VN1291_01458	XZ274_01471
nspC		Carboxynorspermidine/carboxyspermidine decarboxylase	37	37	1	1	1065				1217	1220	1217	26695_00023	35A_00222	51_00023	52_00024	83_00023	B38_00023	B8_01510	CHC155_01223	Cuz20_00022	ELS37_00024	F16_00023	F30_00023	F32_00023	F57_00023	G27_00023	Gambia94_24_00023	HPAG1_00025	HUP-B14_00023	India7_00023	J99_00023	Lithuania75_00023	P12_00023	PeCan18_00023	PeCan4_00024	Puno120_00023	Puno135_00023	SJM180_00023	SNT49_00023	Sat464_00022	Shi112_00024	Shi169_00023	Shi417_00022	Shi470_00024	SouthAfrica7_00023	VN1291_01500	XZ274_00024
group_1085		hypothetical protein	37	37	1	1	1894				707	761	724	26695_00172	35A_00402	51_00183	52_00186	83_00220	B38_00165	B8_01321	CHC155_00272	Cuz20_00161	ELS37_00168	F16_00188	F30_01163	F32_00184	F57_00195	G27_00177	Gambia94_24_00170	HPAG1_00171	HUP-B14_00162	India7_00159	J99_00169	Lithuania75_00171	P12_00168	PeCan18_00171	PeCan4_00168	Puno120_00167	Puno135_00163	SJM180_00169	SNT49_00199	Sat464_00156	Shi112_00165	Shi169_00164	Shi417_00165	Shi470_00163	SouthAfrica7_00165	VN1291_00275	XZ274_00221
group_1086		hypothetical protein	37	37	1	1	1876				701	764	708	26695_00183	35A_00414	51_00197	52_00200	83_00233	B38_00176	B8_01310	CHC155_00283	Cuz20_00172	ELS37_01138	F16_00200	F30_01149	F32_00198	F57_00207	G27_00189	Gambia94_24_00181	HPAG1_00183	HUP-B14_00173	India7_01191	J99_00182	Lithuania75_00182	P12_00182	PeCan18_00182	PeCan4_00179	Puno120_00178	Puno135_00174	SJM180_00184	SNT49_00214	Sat464_00167	Shi112_00176	Shi169_00175	Shi417_00176	Shi470_00174	SouthAfrica7_00176	VN1291_00286	XZ274_00234
group_1087		hypothetical protein	37	37	1	1	2925				194	302	296	26695_00205	35A_00434	51_00219	52_00222	83_00253	B38_00197	B8_01289	CHC155_00304	Cuz20_00225	ELS37_01118	F16_00220	F30_01127	F32_00218	F57_00229	G27_00210	Gambia94_24_00225	HPAG1_00202	HUP-B14_00195	India7_01139	J99_00202	Lithuania75_00204	P12_00205	PeCan18_00203	PeCan4_00199	Puno120_00199	Puno135_00195	SJM180_00205	SNT49_00235	Sat464_00188	Shi112_00212	Shi169_00197	Shi417_00198	Shi470_00195	SouthAfrica7_00196	VN1291_00307	XZ274_00256
obg		GTPase Obg	37	37	1	1	3052				1082	1082	1082	26695_00307	35A_00536	51_00324	52_00327	83_00359	B38_00300	B8_01189	CHC155_00409	Cuz20_00362	ELS37_01011	F16_00325	F30_01023	F32_00324	F57_00367	G27_00311	Gambia94_24_00326	HPAG1_00310	HUP-B14_00294	India7_00267	J99_00306	Lithuania75_00305	P12_00305	PeCan18_00306	PeCan4_00300	Puno120_00300	Puno135_00299	SJM180_00307	SNT49_00336	Sat464_00289	Shi112_00361	Shi169_00334	Shi417_00302	Shi470_00299	SouthAfrica7_00299	VN1291_00413	XZ274_00362
pdg		Endonuclease III	37	37	1	1	2483				563	656	646	26695_00600	35A_00996	51_00770	52_00787	83_00824	B38_00762	B8_00739	CHC155_00665	Cuz20_00615	ELS37_00708	F16_00794	F30_00769	F32_00585	F57_00630	G27_00576	Gambia94_24_00579	HPAG1_00565	HUP-B14_00741	India7_00758	J99_00557	Lithuania75_00563	P12_00598	PeCan18_00562	PeCan4_00554	Puno120_00553	Puno135_00550	SJM180_00560	SNT49_00587	Sat464_00744	Shi112_00806	Shi169_00584	Shi417_00546	Shi470_00751	SouthAfrica7_00529	VN1291_00672	XZ274_00888
mdaB		NADPH:quinone oxidoreductase MdaB	37	37	1	1	2425				584	584	584	26695_00648	35A_00950	51_00727	52_00740	83_00777	B38_00716	B8_00785	CHC155_00709	Cuz20_00660	ELS37_00663	F16_00750	F30_00725	F32_00629	F57_00675	G27_00623	Gambia94_24_00624	HPAG1_00614	HUP-B14_00695	India7_00673	J99_00599	Lithuania75_00605	P12_00649	PeCan18_00606	PeCan4_00606	Puno120_00598	Puno135_00595	SJM180_00605	SNT49_00631	Sat464_00699	Shi112_00761	Shi169_00628	Shi417_00592	Shi470_00706	SouthAfrica7_00578	VN1291_00715	XZ274_00837
dgkA		Diacylglycerol kinase	37	37	1	1	2320				386	389	386	26695_00717	35A_00884	51_00658	52_00674	83_00758	B38_00647	B8_00853	CHC155_00763	Cuz20_00724	ELS37_00591	F16_00732	F30_00661	F32_00647	F57_00745	G27_00690	Gambia94_24_00695	HPAG1_00686	HUP-B14_00628	India7_00603	J99_00666	Lithuania75_00674	P12_00718	PeCan18_00680	PeCan4_00626	Puno120_00617	Puno135_00660	SJM180_00671	SNT49_00702	Sat464_00637	Shi112_00697	Shi169_00698	Shi417_00654	Shi470_00638	SouthAfrica7_00644	VN1291_00766	XZ274_00766
rsmH		Ribosomal RNA small subunit methyltransferase H	37	37	1	1	2329				926	962	928	26695_00723	35A_00878	51_00652	52_00667	83_00764	B38_00639	B8_00861	CHC155_00757	Cuz20_00732	ELS37_00585	F16_00738	F30_00655	F32_00641	F57_00751	G27_00699	Gambia94_24_00701	HPAG1_00693	HUP-B14_00620	India7_00596	J99_00672	Lithuania75_00682	P12_00726	PeCan18_00687	PeCan4_00618	Puno120_00610	Puno135_00666	SJM180_00677	SNT49_00710	Sat464_00629	Shi112_00689	Shi169_00705	Shi417_00661	Shi470_00631	SouthAfrica7_00653	VN1291_00760	XZ274_00759
group_1097		Serine-pyruvate aminotransferase	37	37	1	1	1424				1109	1154	1111	26695_00752	35A_00847	51_00622	52_00637	83_00671	B38_00611	B8_00892	CHC155_00844	Cuz20_00756	ELS37_00557	F16_00647	F30_00626	F32_00726	F57_00776	G27_00733	Gambia94_24_00731	HPAG1_00721	HUP-B14_00589	India7_00568	J99_00700	Lithuania75_00711	P12_00753	PeCan18_00717	PeCan4_00711	Puno120_00695	Puno135_00694	SJM180_00704	SNT49_00736	Sat464_00602	Shi112_00660	Shi169_00730	Shi417_00689	Shi470_00601	SouthAfrica7_00679	VN1291_00847	XZ274_00726
alr1		Alanine racemase 1	37	37	1	1	2065				1133	1133	1133	26695_00960	35A_01145	51_00916	52_00940	83_00979	B38_00895	B8_00579	CHC155_01044	Cuz20_00958	ELS37_00355	F16_00945	F30_00422	F32_00439	F57_00978	G27_00935	Gambia94_24_00934	HPAG1_00924	HUP-B14_00902	India7_00915	J99_00905	Lithuania75_00919	P12_00949	PeCan18_00921	PeCan4_00913	Puno120_00891	Puno135_00899	SJM180_00906	SNT49_00939	Sat464_00877	Shi112_00948	Shi169_00931	Shi417_00895	Shi470_00932	SouthAfrica7_00876	VN1291_01046	XZ274_01049
group_1104		putative AAA domain-containing protein	37	37	1	1	3199				1175	1175	1175	26695_01053	35A_00654	51_00436	52_00443	83_00475	B38_00414	B8_01079	CHC155_00525	Cuz20_00479	ELS37_00898	F16_00442	F30_00906	F32_00915	F57_00486	G27_00432	Gambia94_24_00437	HPAG1_00426	HUP-B14_00405	India7_00379	J99_00419	Lithuania75_00425	P12_00424	PeCan18_00419	PeCan4_00414	Puno120_00416	Puno135_00415	SJM180_00420	SNT49_00447	Sat464_00409	Shi112_00476	Shi169_00449	Shi417_00414	Shi470_00417	SouthAfrica7_00410	VN1291_00529	XZ274_00481
cpoB		Cell division coordinator CpoB	37	37	1	1	479				989	1049	996	26695_01151	35A_01291	51_01092	52_01090	83_01128	B38_01060	B8_00353	CHC155_01479	Cuz20_01113	ELS37_00203	F16_01103	F30_00276	F32_01095	F57_01126	G27_01134	Gambia94_24_01122	HPAG1_01070	HUP-B14_01053	India7_01069	J99_01091	Lithuania75_01078	P12_01111	PeCan18_01112	PeCan4_01062	Puno120_01062	Puno135_01116	SJM180_01058	SNT49_01089	Sat464_01036	Shi112_01093	Shi169_01090	Shi417_01049	Shi470_01093	SouthAfrica7_01064	VN1291_01244	XZ274_01243
group_1108		hypothetical protein	37	37	1	1	1603				581	581	581	26695_01189	35A_01329	51_01131	52_01127	83_01167	B38_01097	B8_00315	CHC155_01441	Cuz20_01151	ELS37_01166	F16_01140	F30_00240	F32_01132	F57_01163	G27_01174	Gambia94_24_01159	HPAG1_01107	HUP-B14_01092	India7_01107	J99_01127	Lithuania75_01116	P12_01148	PeCan18_01149	PeCan4_01099	Puno120_01100	Puno135_01156	SJM180_01095	SNT49_01127	Sat464_01075	Shi112_01131	Shi169_01127	Shi417_01121	Shi470_01130	SouthAfrica7_01102	VN1291_01281	XZ274_01284
crcB		Putative fluoride ion transporter CrcB	37	37	1	1	837				380	392	391	26695_01257	35A_01397	51_01201	52_01198	83_01234	B38_01165	B8_00244	CHC155_01375	Cuz20_01218	ELS37_01234	F16_01206	F30_00174	F32_01198	F57_01233	G27_01244	Gambia94_24_01225	HPAG1_01178	HUP-B14_01159	India7_01238	J99_01192	Lithuania75_01184	P12_01218	PeCan18_01218	PeCan4_01166	Puno120_01167	Puno135_01224	SJM180_01162	SNT49_01197	Sat464_01140	Shi112_01198	Shi169_01196	Shi417_01188	Shi470_01197	SouthAfrica7_01172	VN1291_01348	XZ274_01353
group_1110		Cytochrome c-553	37	37	1	1	839				275	290	289	26695_01259	35A_01399	51_01203	52_01200	83_01236	B38_01167	B8_00242	CHC155_01373	Cuz20_01220	ELS37_01236	F16_01208	F30_00172	F32_01200	F57_01235	G27_01246	Gambia94_24_01227	HPAG1_01180	HUP-B14_01161	India7_01240	J99_01194	Lithuania75_01186	P12_01220	PeCan18_01220	PeCan4_01168	Puno120_01169	Puno135_01226	SJM180_01164	SNT49_01199	Sat464_01142	Shi112_01200	Shi169_01198	Shi417_01190	Shi470_01199	SouthAfrica7_01174	VN1291_01350	XZ274_01355
pnuC		Nicotinamide riboside transporter PnuC	37	37	1	1	935				659	662	661	26695_01322	35A_01458	51_01262	52_01260	83_01296	B38_01231	B8_00180	CHC155_01312	Cuz20_01283	ELS37_01298	F16_01268	F30_00113	F32_01261	F57_01295	G27_01317	Gambia94_24_01290	HPAG1_01232	HUP-B14_01214	India7_01301	J99_01256	Lithuania75_01247	P12_01284	PeCan18_01283	PeCan4_01229	Puno120_01230	Puno135_01287	SJM180_01229	SNT49_01262	Sat464_01204	Shi112_01266	Shi169_01259	Shi417_01251	Shi470_01260	SouthAfrica7_01234	VN1291_01411	XZ274_01421
group_1113		hypothetical protein	37	37	1	1	1312				1103	1175	1152	26695_01380	35A_00260	51_00061	52_00055	83_00058	B38_01288	B8_00123	CHC155_01255	Cuz20_01340	ELS37_01355	F16_00056	F30_00055	F32_00057	F57_00057	G27_01374	Gambia94_24_01347	HPAG1_01302	HUP-B14_01283	India7_01359	J99_01312	Lithuania75_01305	P12_01340	PeCan18_01341	PeCan4_01286	Puno120_01289	Puno135_01344	SJM180_01285	SNT49_01319	Sat464_01262	Shi112_01325	Shi169_01318	Shi417_01309	Shi470_01318	SouthAfrica7_01518	VN1291_01467	XZ274_00065
group_1114		hypothetical protein	37	37	1	1	1278				746	752	746	26695_01403	35A_00236	51_00037	52_00038	83_00037	B38_01317	B8_01455	CHC155_01236	Cuz20_01363	ELS37_01381	F16_00037	F30_00037	F32_00037	F57_00037	G27_01393	Gambia94_24_01370	HPAG1_01323	HUP-B14_01321	India7_01380	J99_01331	Lithuania75_01327	P12_01396	PeCan18_01523	PeCan4_01308	Puno120_01313	Puno135_01369	SJM180_01339	SNT49_01336	Sat464_01284	Shi112_01347	Shi169_01341	Shi417_01332	Shi470_01340	SouthAfrica7_01460	VN1291_01487	XZ274_00038
group_1115		hypothetical protein	37	37	1	1	79				620	626	620	26695_01455	35A_00014	51_01359	52_01361	83_01393	B38_01350	B8_00112	CHC155_00105	Cuz20_01394	ELS37_01417	F16_01368	F30_01335	F32_01357	F57_01388	G27_01424	Gambia94_24_01406	HPAG1_01355	HUP-B14_01356	India7_01535	J99_01368	Lithuania75_01360	P12_01429	PeCan18_01487	PeCan4_01339	Puno120_01348	Puno135_01401	SJM180_01371	SNT49_01367	Sat464_01317	Shi112_01410	Shi169_01373	Shi417_01364	Shi470_01373	SouthAfrica7_01306	VN1291_00105	XZ274_01520
xseB		Exodeoxyribonuclease 7 small subunit	37	37	1	1	358				251	323	263	26695_01512	35A_00073	51_01418	52_01423	83_01454	B38_01406	B8_00049	CHC155_00049	Cuz20_01451	ELS37_01473	F16_01426	F30_01393	F32_01415	F57_01446	G27_01482	Gambia94_24_01501	HPAG1_01435	HUP-B14_01416	India7_01475	J99_01423	Lithuania75_01419	P12_01491	PeCan18_01428	PeCan4_01397	Puno120_01406	Puno135_01456	SJM180_01433	SNT49_01430	Sat464_01374	Shi112_01468	Shi169_01430	Shi417_01422	Shi470_01431	SouthAfrica7_01370	VN1291_00049	XZ274_01582
group_1117		hypothetical protein	37	37	1	1	355				500	572	512	26695_01515	35A_00076	51_01421	52_01426	83_01457	B38_01409	B8_00046	CHC155_00046	Cuz20_01454	ELS37_01476	F16_01429	F30_01396	F32_01418	F57_01449	G27_01485	Gambia94_24_01504	HPAG1_01432	HUP-B14_01419	India7_01472	J99_01426	Lithuania75_01422	P12_01494	PeCan18_01425	PeCan4_01400	Puno120_01409	Puno135_01459	SJM180_01436	SNT49_01433	Sat464_01377	Shi112_01471	Shi169_01433	Shi417_01425	Shi470_01434	SouthAfrica7_01373	VN1291_00046	XZ274_01585
murE		UDP-N-acetylmuramoyl-L-alanyl-D-glutamate--2,6-diaminopimelate ligase	37	37	1	1	346				1343	1343	1343	26695_01524	35A_00085	51_01430	52_01435	83_01466	B38_01418	B8_00037	CHC155_00037	Cuz20_01463	ELS37_01485	F16_01438	F30_01405	F32_01427	F57_01458	G27_01494	Gambia94_24_01513	HPAG1_01423	HUP-B14_01428	India7_01463	J99_01435	Lithuania75_01431	P12_01503	PeCan18_01416	PeCan4_01409	Puno120_01418	Puno135_01468	SJM180_01445	SNT49_01442	Sat464_01386	Shi112_01480	Shi169_01442	Shi417_01434	Shi470_01443	SouthAfrica7_01382	VN1291_00037	XZ274_01595
yajC		Sec translocon accessory complex subunit YajC	37	37	1	1	1708				290	392	319	26695_01579	35A_00152	51_01507	52_01502	83_01551	B38_01505	B8_01581	CHC155_01154	Cuz20_01531	ELS37_01548	F16_01503	F30_01477	F32_01496	F57_01523	G27_01569	Gambia94_24_01580	HPAG1_01505	HUP-B14_01500	India7_01566	J99_01499	Lithuania75_01527	P12_01570	PeCan18_01534	PeCan4_01516	Puno120_01511	Puno135_01531	SJM180_01523	SNT49_01515	Sat464_01453	Shi112_01552	Shi169_01511	Shi417_01536	Shi470_01511	SouthAfrica7_01533	VN1291_01571	XZ274_01662
tsaD		tRNA N6-adenosine threonylcarbamoyltransferase	37	37	1	1	1715				1022	1034	1023	26695_01612	35A_00195	51_01549	52_01545	83_01595	B38_01537	B8_01539	CHC155_01196	Cuz20_01573	ELS37_01593	F16_01545	F30_01521	F32_01539	F57_01565	G27_01601	Gambia94_24_01623	HPAG1_01537	HUP-B14_01532	India7_01606	J99_01542	Lithuania75_01573	P12_01613	PeCan18_01577	PeCan4_01559	Puno120_01554	Puno135_01574	SJM180_01554	SNT49_01546	Sat464_01495	Shi112_01595	Shi169_01553	Shi417_01580	Shi470_01553	SouthAfrica7_01578	VN1291_01529	XZ274_01707
clpS		ATP-dependent Clp protease adapter protein ClpS	37	37	1	1	1009				242	305	274	26695_00033	35A_01523	51_01328	52_01327	83_01362	B38_00033	B8_01500	CHC155_00134	Cuz20_00033	ELS37_00034	F16_01334	F30_01305	F32_01328	F57_01360	G27_00033	Gambia94_24_00033	HPAG1_00035	HUP-B14_00033	India7_00033	J99_00033	Lithuania75_00034	P12_00033	PeCan18_00033	PeCan4_00034	Puno120_00034	Puno135_00033	SJM180_00033	SNT49_00034	Sat464_00032	Shi112_00034	Shi169_00034	Shi417_00032	Shi470_00034	SouthAfrica7_00033	VN1291_00134	XZ274_01487
group_1124		hypothetical protein	37	37	1	1	1003				668	1064	1044	26695_00038	35A_01518	51_01323	52_01322	83_01357	B38_00038	B8_01495	CHC155_00139	Cuz20_00038	ELS37_00039	F16_01329	F30_01300	F32_01323	F57_01355	G27_00038	Gambia94_24_00038	HPAG1_00040	HUP-B14_00038	India7_00038	J99_00038	Lithuania75_00039	P12_00038	PeCan18_00038	PeCan4_00039	Puno120_00039	Puno135_00038	SJM180_00038	SNT49_00039	Sat464_00037	Shi112_00039	Shi169_00039	Shi417_00037	Shi470_00039	SouthAfrica7_00038	VN1291_00139	XZ274_01483
thrC		Threonine synthase	37	37	1	1	188				1454	1460	1459	26695_00102	35A_00347	51_00118	52_00121	83_00153	B38_00098	B8_01387	CHC155_00205	Cuz20_00095	ELS37_00101	F16_00122	F30_01216	F32_00118	F57_00142	G27_00110	Gambia94_24_00104	HPAG1_00104	HUP-B14_00096	India7_00093	J99_00103	Lithuania75_00104	P12_00102	PeCan18_00104	PeCan4_00101	Puno120_00098	Puno135_00097	SJM180_00103	SNT49_00133	Sat464_00089	Shi112_00098	Shi169_00098	Shi417_00098	Shi470_00095	SouthAfrica7_00099	VN1291_00206	XZ274_00162
pctB		Methyl-accepting chemotaxis protein PctB	37	37	1	1	187				2027	2036	2028	26695_00103	35A_00346	51_00119	52_00122	83_00154	B38_00099	B8_01386	CHC155_00206	Cuz20_00096	ELS37_00102	F16_00123	F30_01217	F32_00119	F57_00141	G27_00111	Gambia94_24_00105	HPAG1_00105	HUP-B14_00097	India7_00094	J99_00104	Lithuania75_00105	P12_00103	PeCan18_00105	PeCan4_00102	Puno120_00099	Puno135_00098	SJM180_00104	SNT49_00134	Sat464_00090	Shi112_00099	Shi169_00099	Shi417_00099	Shi470_00096	SouthAfrica7_00100	VN1291_00207	XZ274_00161
lpxL		Lipid A biosynthesis lauroyltransferase	37	37	1	1	3022				986	986	986	26695_00284	35A_00511	51_00299	52_00304	83_00332	B38_00277	B8_01212	CHC155_00386	Cuz20_00338	ELS37_01037	F16_00301	F30_01048	F32_00300	F57_00343	G27_00288	Gambia94_24_00303	HPAG1_00287	HUP-B14_00271	India7_00244	J99_00282	Lithuania75_00281	P12_00282	PeCan18_00281	PeCan4_00277	Puno120_00275	Puno135_00276	SJM180_00284	SNT49_00313	Sat464_00266	Shi112_00338	Shi169_00311	Shi417_00278	Shi470_00276	SouthAfrica7_00275	VN1291_00390	XZ274_00337
group_1129		hypothetical protein	37	37	1	1	3030				473	473	473	26695_00292	35A_00519	51_00307	52_00312	83_00340	B38_00285	B8_01204	CHC155_00394	Cuz20_00346	ELS37_01029	F16_00309	F30_01040	F32_00308	F57_00351	G27_00296	Gambia94_24_00311	HPAG1_00295	HUP-B14_00279	India7_00252	J99_00290	Lithuania75_00289	P12_00290	PeCan18_00289	PeCan4_00285	Puno120_00283	Puno135_00284	SJM180_00292	SNT49_00321	Sat464_00274	Shi112_00346	Shi169_00319	Shi417_00286	Shi470_00284	SouthAfrica7_00283	VN1291_00398	XZ274_00345
group_1130		hypothetical protein	37	37	1	1	3053				983	1001	994	26695_00308	35A_00537	51_00325	52_00328	83_00360	B38_00301	B8_01188	CHC155_00410	Cuz20_00363	ELS37_01010	F16_00326	F30_01022	F32_00325	F57_00368	G27_00312	Gambia94_24_00327	HPAG1_00311	HUP-B14_00295	India7_00268	J99_00307	Lithuania75_00306	P12_00306	PeCan18_00307	PeCan4_00301	Puno120_00301	Puno135_00300	SJM180_00308	SNT49_00337	Sat464_00290	Shi112_00362	Shi169_00335	Shi417_00303	Shi470_00300	SouthAfrica7_00300	VN1291_00414	XZ274_00363
ilvC		Ketol-acid reductoisomerase (NADP(+))	37	37	1	1	3081				869	992	988	26695_00334	35A_00563	51_00349	52_00352	83_00386	B38_00325	B8_01164	CHC155_00436	Cuz20_00389	ELS37_00986	F16_00353	F30_00996	F32_01003	F57_00394	G27_00343	Gambia94_24_00353	HPAG1_00340	HUP-B14_00319	India7_00292	J99_00333	Lithuania75_00332	P12_00333	PeCan18_00335	PeCan4_00328	Puno120_00327	Puno135_00326	SJM180_00334	SNT49_00363	Sat464_00316	Shi112_00389	Shi169_00361	Shi417_00327	Shi470_00327	SouthAfrica7_00325	VN1291_00441	XZ274_00389
folD		Bifunctional protein FolD protein	37	37	1	1	2493				872	893	876	26695_00592	35A_01004	51_00778	52_00795	83_00832	B38_00770	B8_00731	CHC155_00657	Cuz20_00607	ELS37_00716	F16_00802	F30_00777	F32_00577	F57_00622	G27_00567	Gambia94_24_00571	HPAG1_00557	HUP-B14_00749	India7_00766	J99_00549	Lithuania75_00555	P12_00590	PeCan18_00554	PeCan4_00546	Puno120_00545	Puno135_00542	SJM180_00552	SNT49_00579	Sat464_00752	Shi112_00814	Shi169_00576	Shi417_00538	Shi470_00759	SouthAfrica7_00521	VN1291_00663	XZ274_00897
adk		Adenylate kinase	37	37	1	1	2445				575	602	575	26695_00635	35A_00963	51_00739	52_00753	83_00790	B38_00729	B8_00773	CHC155_00697	Cuz20_00648	ELS37_00676	F16_00763	F30_00737	F32_00616	F57_00662	G27_00611	Gambia94_24_00612	HPAG1_00600	HUP-B14_00707	India7_00687	J99_00586	Lithuania75_00593	P12_00634	PeCan18_00592	PeCan4_00594	Puno120_00586	Puno135_00582	SJM180_00592	SNT49_00620	Sat464_00712	Shi112_00774	Shi169_00616	Shi417_00578	Shi470_00719	SouthAfrica7_00564	VN1291_00703	XZ274_00855
lapB		Lipopolysaccharide assembly protein B	37	37	1	1	2387				791	1019	1006	26695_00678	35A_00921	51_00698	52_00711	83_00715	B38_00686	B8_00817	CHC155_00799	Cuz20_00689	ELS37_00631	F16_00690	F30_00696	F32_00682	F57_00704	G27_00654	Gambia94_24_00657	HPAG1_00646	HUP-B14_00664	India7_00642	J99_00630	Lithuania75_00637	P12_00680	PeCan18_00638	PeCan4_00664	Puno120_00652	Puno135_00624	SJM180_00636	SNT49_00663	Sat464_00669	Shi112_00732	Shi169_00658	Shi417_00621	Shi470_00675	SouthAfrica7_00609	VN1291_00802	XZ274_00804
group_1147		Aspartate aminotransferase	37	37	1	1	2376				1172	1172	1172	26695_00690	35A_00907	51_00686	52_00701	83_00727	B38_00672	B8_00829	CHC155_00789	Cuz20_00699	ELS37_00620	F16_00700	F30_00687	F32_00671	F57_00715	G27_00665	Gambia94_24_00668	HPAG1_00656	HUP-B14_00655	India7_00630	J99_00641	Lithuania75_00647	P12_00692	PeCan18_00650	PeCan4_00655	Puno120_00641	Puno135_00634	SJM180_00646	SNT49_00676	Sat464_00660	Shi112_00721	Shi169_00670	Shi417_00630	Shi470_00665	SouthAfrica7_00620	VN1291_00792	XZ274_00794
murF		UDP-N-acetylmuramoyl-tripeptide--D-alanyl-D-alanine ligase	37	37	1	1	1428				1481	1481	1481	26695_00756	35A_00843	51_00618	52_00633	83_00667	B38_00607	B8_00896	CHC155_00848	Cuz20_00760	ELS37_00553	F16_00643	F30_00622	F32_00730	F57_00780	G27_00737	Gambia94_24_00735	HPAG1_00725	HUP-B14_00585	India7_00564	J99_00704	Lithuania75_00715	P12_00757	PeCan18_00721	PeCan4_00715	Puno120_00699	Puno135_00698	SJM180_00708	SNT49_00740	Sat464_00598	Shi112_00656	Shi169_00734	Shi417_00693	Shi470_00597	SouthAfrica7_00683	VN1291_00851	XZ274_00722
rny		Ribonuclease Y	37	37	1	1	1448				1388	1589	1552	26695_00777	35A_00822	51_00598	52_00613	83_00645	B38_00585	B8_00917	CHC155_00869	Cuz20_00781	ELS37_00531	F16_00621	F30_00601	F32_00752	F57_00802	G27_00759	Gambia94_24_00756	HPAG1_00746	HUP-B14_00564	India7_00543	J99_00725	Lithuania75_00738	P12_00778	PeCan18_00743	PeCan4_00735	Puno120_00720	Puno135_00719	SJM180_00729	SNT49_00761	Sat464_00577	Shi112_00635	Shi169_00755	Shi417_00714	Shi470_00576	SouthAfrica7_00705	VN1291_00872	XZ274_00700
eda		KHG/KDPG aldolase	37	37	1	1	516				620	632	625	26695_01125	35A_01267	51_01066	52_01064	83_01104	B38_01033	B8_00381	CHC155_01504	Cuz20_01087	ELS37_00230	F16_01078	F30_00301	F32_01069	F57_01101	G27_01106	Gambia94_24_01094	HPAG1_01044	HUP-B14_01023	India7_01043	J99_01062	Lithuania75_01051	P12_01085	PeCan18_01084	PeCan4_01037	Puno120_01036	Puno135_01090	SJM180_01030	SNT49_01062	Sat464_01009	Shi112_01066	Shi169_01064	Shi417_01023	Shi470_01066	SouthAfrica7_01036	VN1291_01219	XZ274_01217
tenA		Aminopyrimidine aminohydrolase	37	37	1	1	926				452	665	646	26695_01319	35A_01457	51_01261	52_01259	83_01295	B38_01228	B8_00183	CHC155_01313	Cuz20_01282	ELS37_01295	F16_01267	F30_00114	F32_01260	F57_01294	G27_01316	Gambia94_24_01287	HPAG1_01235	HUP-B14_01217	India7_01298	J99_01253	Lithuania75_01246	P12_01281	PeCan18_01280	PeCan4_01228	Puno120_01229	Puno135_01286	SJM180_01226	SNT49_01259	Sat464_01203	Shi112_01265	Shi169_01258	Shi417_01250	Shi470_01259	SouthAfrica7_01233	VN1291_01410	XZ274_01420
group_1161		hypothetical protein	37	37	1	1	977				686	686	686	26695_01362	35A_01497	51_01302	52_01301	83_01336	B38_01271	B8_00140	CHC155_01274	Cuz20_01323	ELS37_01338	F16_01307	F30_00074	F32_01301	F57_01334	G27_01356	Gambia94_24_01330	HPAG1_01284	HUP-B14_01266	India7_01340	J99_01295	Lithuania75_01288	P12_01323	PeCan18_01323	PeCan4_01268	Puno120_01271	Puno135_01328	SJM180_01268	SNT49_01302	Sat464_01244	Shi112_01307	Shi169_01300	Shi417_01292	Shi470_01299	SouthAfrica7_01276	VN1291_01449	XZ274_01462
ald		Alanine dehydrogenase	37	37	1	1	245				1142	1142	1142	26695_01429	35A_00130	51_01487	52_01480	83_01528	B38_01464	B8_01602	CHC155_01132	Cuz20_01506	ELS37_01529	F16_01483	F30_01456	F32_01473	F57_01504	G27_01542	Gambia94_24_01561	HPAG1_01477	HUP-B14_01473	India7_01418	J99_01478	Lithuania75_01508	P12_01550	PeCan18_01371	PeCan4_01453	Puno120_01489	Puno135_01510	SJM180_01493	SNT49_01487	Sat464_01429	Shi112_01523	Shi169_01488	Shi417_01512	Shi470_01490	SouthAfrica7_01431	VN1291_01594	XZ274_01639
rsmA		Ribosomal RNA small subunit methyltransferase A	37	37	1	1	89				776	839	816	26695_01462	35A_00019	51_01364	52_01366	83_01398	B38_01356	B8_00105	CHC155_00100	Cuz20_01399	ELS37_01420	F16_01373	F30_01340	F32_01362	F57_01393	G27_01429	Gambia94_24_01409	HPAG1_01361	HUP-B14_01363	India7_01528	J99_01371	Lithuania75_01365	P12_01435	PeCan18_01484	PeCan4_01344	Puno120_01353	Puno135_01406	SJM180_01378	SNT49_01372	Sat464_01322	Shi112_01415	Shi169_01378	Shi417_01369	Shi470_01378	SouthAfrica7_01312	VN1291_00100	XZ274_01525
group_1166		hypothetical protein	37	37	1	1	402				341	344	341	26695_01485	35A_00044	51_01390	52_01393	83_01424	B38_01378	B8_00077	CHC155_00076	Cuz20_01424	ELS37_01446	F16_01398	F30_01365	F32_01388	F57_01419	G27_01455	Gambia94_24_01474	HPAG1_01464	HUP-B14_01388	India7_01502	J99_01396	Lithuania75_01391	P12_01464	PeCan18_01456	PeCan4_01368	Puno120_01377	Puno135_01428	SJM180_01402	SNT49_01402	Sat464_01347	Shi112_01441	Shi169_01402	Shi417_01394	Shi470_01404	SouthAfrica7_01341	VN1291_00076	XZ274_01552
group_1169		hypothetical protein	37	37	1	1	1733				344	443	410	26695_01594	35A_00178	51_01532	52_01528	83_01578	B38_01519	B8_01556	CHC155_01179	Cuz20_01556	ELS37_01576	F16_01528	F30_01504	F32_01522	F57_01548	G27_01583	Gambia94_24_01606	HPAG1_01520	HUP-B14_01515	India7_01589	J99_01525	Lithuania75_01555	P12_01595	PeCan18_01560	PeCan4_01541	Puno120_01537	Puno135_01557	SJM180_01537	SNT49_01529	Sat464_01478	Shi112_01578	Shi169_01536	Shi417_01562	Shi470_01536	SouthAfrica7_01561	VN1291_01546	XZ274_01689
group_1170		hypothetical protein	37	37	1	1	1730				593	593	593	26695_01597	35A_00181	51_01535	52_01531	83_01581	B38_01522	B8_01553	CHC155_01182	Cuz20_01559	ELS37_01579	F16_01531	F30_01507	F32_01525	F57_01551	G27_01586	Gambia94_24_01609	HPAG1_01523	HUP-B14_01518	India7_01592	J99_01528	Lithuania75_01558	P12_01598	PeCan18_01563	PeCan4_01544	Puno120_01540	Puno135_01560	SJM180_01540	SNT49_01532	Sat464_01481	Shi112_01581	Shi169_01539	Shi417_01565	Shi470_01539	SouthAfrica7_01564	VN1291_01543	XZ274_01692
mltG		Endolytic murein transglycosylase	37	37	1	1	2480				794	989	893	26695_00603	35A_00993	51_00767	52_00784	83_00821	B38_00759	B8_00742	CHC155_00668	Cuz20_00618	ELS37_00705	F16_00791	F30_00766	F32_00588	F57_00633	G27_00579	Gambia94_24_00582	HPAG1_00568	HUP-B14_00738	India7_00755	J99_00560	Lithuania75_00566	P12_00601	PeCan18_00565	PeCan4_00557	Puno120_00556	Puno135_00553	SJM180_00563	SNT49_00590	Sat464_00741	Shi112_00803	Shi169_00587	Shi417_00549	Shi470_00748	SouthAfrica7_00532	VN1291_00675	XZ274_00885
group_1180		hypothetical protein	37	37	1	1	539				665	740	674	26695_00382	35A_01244	51_01043	52_01040	83_01081	B38_01010	B8_00404	CHC155_01528	Cuz20_01064	ELS37_00255	F16_01054	F30_00324	F32_00339	F57_01077	G27_01083	Gambia94_24_01069	HPAG1_01020	HUP-B14_00999	India7_01019	J99_01039	Lithuania75_01028	P12_01062	PeCan18_01061	PeCan4_01014	Puno120_01013	Puno135_01067	SJM180_01006	SNT49_01037	Sat464_00986	Shi112_01045	Shi169_01041	Shi417_01000	Shi470_01043	SouthAfrica7_01012	VN1291_01195	XZ274_01193
group_1181		hypothetical protein	37	37	1	1	1059				743	827	824	26695_00017	35A_00216	51_00017	52_00018	83_00017	B38_00017	B8_01516	CHC155_01217	Cuz20_00016	ELS37_00018	F16_00017	F30_00017	F32_00017	F57_00017	G27_00017	Gambia94_24_00017	HPAG1_00019	HUP-B14_00017	India7_00017	J99_00017	Lithuania75_00017	P12_00017	PeCan18_00017	PeCan4_00018	Puno120_00017	Puno135_00017	SJM180_00017	SNT49_00017	Sat464_00016	Shi112_00018	Shi169_00017	Shi417_00016	Shi470_00018	SouthAfrica7_00017	VN1291_01506	XZ274_00018
group_1182		hypothetical protein	37	37	1	1	999				371	1142	1114	26695_00043	35A_01514	51_01319	52_01318	83_01353	B38_00042	B8_01491	CHC155_00143	Cuz20_00042	ELS37_00043	F16_01325	F30_01296	F32_01319	F57_01351	G27_00042	Gambia94_24_00042	HPAG1_00044	HUP-B14_00042	India7_00041	J99_00042	Lithuania75_00044	P12_00042	PeCan18_00042	PeCan4_00043	Puno120_00043	Puno135_00042	SJM180_00042	SNT49_00043	Sat464_00041	Shi112_00043	Shi169_00043	Shi417_00041	Shi470_00043	SouthAfrica7_00042	VN1291_00143	XZ274_01479
group_1184		hypothetical protein	37	37	1	1	2950				551	626	557	26695_00222	35A_00451	51_00235	52_00241	83_00271	B38_00213	B8_01275	CHC155_00323	Cuz20_00274	ELS37_01102	F16_00238	F30_01110	F32_00236	F57_00247	G27_00224	Gambia94_24_00241	HPAG1_00225	HUP-B14_00210	India7_00181	J99_00219	Lithuania75_00221	P12_00221	PeCan18_00219	PeCan4_00215	Puno120_00215	Puno135_00212	SJM180_00224	SNT49_00251	Sat464_00203	Shi112_00229	Shi169_00247	Shi417_00215	Shi470_00213	SouthAfrica7_00213	VN1291_00327	XZ274_00273
group_1185		hypothetical protein	37	37	1	1	3044				2480	2486	2485	26695_00299	35A_00528	51_00316	52_00319	83_00351	B38_00292	B8_01197	CHC155_00401	Cuz20_00354	ELS37_01019	F16_00317	F30_01031	F32_00316	F57_00359	G27_00303	Gambia94_24_00318	HPAG1_00302	HUP-B14_00286	India7_00259	J99_00297	Lithuania75_00297	P12_00297	PeCan18_00298	PeCan4_00292	Puno120_00292	Puno135_00291	SJM180_00299	SNT49_00328	Sat464_00281	Shi112_00353	Shi169_00326	Shi417_00294	Shi470_00291	SouthAfrica7_00291	VN1291_00405	XZ274_00354
group_1186		hypothetical protein	37	37	1	1	3228				767	767	767	26695_00478	35A_00676	51_00458	52_00465	83_00498	B38_00436	B8_01057	CHC155_00546	Cuz20_00501	ELS37_00876	F16_00464	F30_00885	F32_00893	F57_00507	G27_00455	Gambia94_24_00458	HPAG1_00448	HUP-B14_00427	India7_00400	J99_00441	Lithuania75_00447	P12_00486	PeCan18_00442	PeCan4_00435	Puno120_00438	Puno135_00439	SJM180_00442	SNT49_00469	Sat464_00430	Shi112_00498	Shi169_00471	Shi417_00436	Shi470_00438	SouthAfrica7_00433	VN1291_00551	XZ274_00505
rlmB		23S rRNA (guanosine-2'-O-)-methyltransferase RlmB	37	37	1	1	2522				683	683	683	26695_00569	35A_01027	51_00802	52_00819	83_00855	B38_00793	B8_00708	CHC155_00634	Cuz20_00585	ELS37_00739	F16_00825	F30_00800	F32_00554	F57_00600	G27_00544	Gambia94_24_00546	HPAG1_00533	HUP-B14_00772	India7_00790	J99_00524	Lithuania75_00532	P12_00567	PeCan18_00530	PeCan4_00523	Puno120_00523	Puno135_00520	SJM180_00529	SNT49_00556	Sat464_00774	Shi112_00836	Shi169_00554	Shi417_00516	Shi470_00781	SouthAfrica7_00497	VN1291_00640	XZ274_00921
group_1192		hypothetical protein	37	37	1	1	2519				821	824	821	26695_00571	35A_01025	51_00800	52_00817	83_00853	B38_00791	B8_00710	CHC155_00636	Cuz20_00587	ELS37_00737	F16_00823	F30_00798	F32_00556	F57_00602	G27_00546	Gambia94_24_00548	HPAG1_00535	HUP-B14_00770	India7_00787	J99_00526	Lithuania75_00534	P12_00569	PeCan18_00532	PeCan4_00525	Puno120_00525	Puno135_00522	SJM180_00531	SNT49_00558	Sat464_00772	Shi112_00834	Shi169_00556	Shi417_00518	Shi470_00779	SouthAfrica7_00499	VN1291_00642	XZ274_00919
group_1199		hypothetical protein	37	37	1	1	2331				338	350	343	26695_00724	35A_00877	51_00651	52_00666	83_00765	B38_00638	B8_00862	CHC155_00756	Cuz20_00733	ELS37_00584	F16_00739	F30_00654	F32_00640	F57_00752	G27_00700	Gambia94_24_00702	HPAG1_00694	HUP-B14_00619	India7_00595	J99_00673	Lithuania75_00683	P12_00727	PeCan18_00688	PeCan4_00617	Puno120_00609	Puno135_00667	SJM180_00678	SNT49_00711	Sat464_00628	Shi112_00688	Shi169_00706	Shi417_00662	Shi470_00630	SouthAfrica7_00654	VN1291_00759	XZ274_00758
tig		Trigger factor	37	37	1	1	1492				1355	1355	1355	26695_00811	35A_00788	51_00564	52_00575	83_00609	B38_00545	B8_00950	CHC155_00905	Cuz20_00812	ELS37_00496	F16_00585	F30_00563	F32_00787	F57_00837	G27_00793	Gambia94_24_00789	HPAG1_00780	HUP-B14_00531	India7_00505	J99_00758	Lithuania75_00773	P12_00811	PeCan18_00778	PeCan4_00768	Puno120_00753	Puno135_00754	SJM180_00763	SNT49_00793	Sat464_00543	Shi112_00603	Shi169_00786	Shi417_00747	Shi470_00542	SouthAfrica7_00738	VN1291_00906	XZ274_00621
group_1201		hypothetical protein	37	37	1	1	1504				737	839	767	26695_00819	35A_00780	51_00556	52_00567	83_00601	B38_00537	B8_00958	CHC155_00913	Cuz20_00820	ELS37_00488	F16_00577	F30_00555	F32_00796	F57_00846	G27_00801	Gambia94_24_00797	HPAG1_00788	HUP-B14_00523	India7_00497	J99_00766	Lithuania75_00781	P12_00818	PeCan18_00786	PeCan4_00776	Puno120_00761	Puno135_00762	SJM180_00771	SNT49_00801	Sat464_00533	Shi112_00595	Shi169_00796	Shi417_00755	Shi470_00534	SouthAfrica7_00747	VN1291_00914	XZ274_00613
ispDF		Bifunctional enzyme IspD/IspF	37	37	1	1	3205				1220	1229	1220	26695_01047	35A_00660	51_00442	52_00449	83_00481	B38_00420	B8_01073	CHC155_00531	Cuz20_00485	ELS37_00892	F16_00448	F30_00900	F32_00909	F57_00492	G27_00439	Gambia94_24_00443	HPAG1_00432	HUP-B14_00411	India7_00385	J99_00425	Lithuania75_00431	P12_00430	PeCan18_00425	PeCan4_00420	Puno120_00422	Puno135_00422	SJM180_00426	SNT49_00454	Sat464_00415	Shi112_00482	Shi169_00455	Shi417_00420	Shi470_00423	SouthAfrica7_00416	VN1291_00535	XZ274_00487
group_1216		hypothetical protein	37	37	1	1	3148				509	521	515	26695_01103	35A_00603	51_00386	52_00393	83_00425	B38_00364	B8_01129	CHC155_00475	Cuz20_00427	ELS37_00949	F16_00392	F30_00956	F32_00965	F57_00435	G27_00382	Gambia94_24_00388	HPAG1_00376	HUP-B14_00354	India7_00329	J99_00370	Lithuania75_00375	P12_00375	PeCan18_00371	PeCan4_00365	Puno120_00364	Puno135_00366	SJM180_00370	SNT49_00398	Sat464_00359	Shi112_00425	Shi169_00399	Shi417_00365	Shi470_00368	SouthAfrica7_00361	VN1291_00479	XZ274_00427
group_1217		hypothetical protein	37	37	1	1	1666				668	668	668	26695_01239	35A_01377	51_01182	52_01179	83_01215	B38_01146	B8_00264	CHC155_01393	Cuz20_01201	ELS37_01216	F16_01188	F30_00192	F32_01180	F57_01214	G27_01227	Gambia94_24_01208	HPAG1_01158	HUP-B14_01142	India7_01219	J99_01175	Lithuania75_01165	P12_01197	PeCan18_01201	PeCan4_01147	Puno120_01150	Puno135_01206	SJM180_01145	SNT49_01178	Sat464_01123	Shi112_01180	Shi169_01178	Shi417_01170	Shi470_01179	SouthAfrica7_01156	VN1291_01330	XZ274_01335
algC		Phosphomannomutase/phosphoglucomutase	37	37	1	1	901				1376	1403	1378	26695_01307	35A_01446	51_01250	52_01248	83_01284	B38_01215	B8_00195	CHC155_01325	Cuz20_01269	ELS37_01284	F16_01256	F30_00125	F32_01249	F57_01283	G27_01295	Gambia94_24_01276	HPAG1_01228	HUP-B14_01209	India7_01288	J99_01242	Lithuania75_01234	P12_01268	PeCan18_01267	PeCan4_01217	Puno120_01217	Puno135_01275	SJM180_01211	SNT49_01247	Sat464_01191	Shi112_01252	Shi169_01247	Shi417_01238	Shi470_01248	SouthAfrica7_01222	VN1291_01398	XZ274_01409
nadC		putative nicotinate-nucleotide pyrophosphorylase [carboxylating]	37	37	1	1	1327				821	821	821	26695_01386	35A_00254	51_00054	52_00050	83_00052	B38_01303	B8_01441	CHC155_01249	Cuz20_01345	ELS37_01362	F16_00050	F30_00050	F32_00052	F57_00050	G27_01379	Gambia94_24_01353	HPAG1_01308	HUP-B14_01291	India7_01363	J99_01318	Lithuania75_01311	P12_01383	PeCan18_01347	PeCan4_01291	Puno120_01294	Puno135_01348	SJM180_01293	SNT49_01323	Sat464_01267	Shi112_01330	Shi169_01324	Shi417_01315	Shi470_01323	SouthAfrica7_01510	VN1291_01474	XZ274_00057
group_1220		hypothetical protein	37	37	1	1	242				728	728	728	26695_01426	35A_00133	51_01489	52_01482	83_01530	B38_01466	B8_01598	CHC155_01134	Cuz20_01509	ELS37_01532	F16_01485	F30_01458	F32_01475	F57_01506	G27_01544	Gambia94_24_01564	HPAG1_01480	HUP-B14_01475	India7_01416	J99_01482	Lithuania75_01510	P12_01554	PeCan18_01369	PeCan4_01456	Puno120_01492	Puno135_01512	SJM180_01495	SNT49_01490	Sat464_01431	Shi112_01526	Shi169_01490	Shi417_01515	Shi470_01492	SouthAfrica7_01434	VN1291_01591	XZ274_01642
yfiC		tRNA1(Val) (adenine(37)-N6)-methyltransferase	37	37	1	1	332				716	716	716	26695_01533	35A_00094	51_01440	52_01444	83_01479	B38_01427	B8_00026	CHC155_00028	Cuz20_01472	ELS37_01494	F16_01451	F30_01417	F32_01439	F57_01468	G27_01507	Gambia94_24_01524	HPAG1_01412	HUP-B14_01438	India7_01453	J99_01444	Lithuania75_01442	P12_01513	PeCan18_01407	PeCan4_01418	Puno120_01429	Puno135_01476	SJM180_01456	SNT49_01453	Sat464_01397	Shi112_01489	Shi169_01451	Shi417_01443	Shi470_01454	SouthAfrica7_01393	VN1291_00027	XZ274_01604
recG		ATP-dependent DNA helicase RecG	37	37	1	1	286				1865	1871	1868	26695_01552	35A_00110	51_01468	52_01461	83_01510	B38_01447	B8_00007	CHC155_00007	Cuz20_01487	ELS37_01510	F16_01465	F30_01438	F32_01455	F57_01485	G27_01525	Gambia94_24_01543	HPAG1_01396	HUP-B14_01454	India7_01435	J99_01460	Lithuania75_01457	P12_01530	PeCan18_01391	PeCan4_01434	Puno120_01447	Puno135_01491	SJM180_01475	SNT49_01470	Sat464_01411	Shi112_01504	Shi169_01467	Shi417_01457	Shi470_01473	SouthAfrica7_01413	VN1291_00007	XZ274_01620
leuS		Leucine--tRNA ligase	37	37	1	1	1704				1985	2423	2408	26695_01575	35A_00156	51_01511	52_01506	83_01555	B38_01501	B8_01577	CHC155_01158	Cuz20_01535	ELS37_01552	F16_01507	F30_01481	F32_01500	F57_01527	G27_01565	Gambia94_24_01584	HPAG1_01501	HUP-B14_01496	India7_01570	J99_01503	Lithuania75_01531	P12_01574	PeCan18_01538	PeCan4_01520	Puno120_01515	Puno135_01535	SJM180_01519	SNT49_01511	Sat464_01457	Shi112_01556	Shi169_01515	Shi417_01540	Shi470_01515	SouthAfrica7_01537	VN1291_01567	XZ274_01666
ycfH		putative metal-dependent hydrolase YcfH	37	37	1	1	1726				764	776	764	26695_01601	35A_00185	51_01539	52_01535	83_01585	B38_01526	B8_01549	CHC155_01186	Cuz20_01563	ELS37_01583	F16_01535	F30_01511	F32_01529	F57_01555	G27_01590	Gambia94_24_01613	HPAG1_01527	HUP-B14_01522	India7_01596	J99_01532	Lithuania75_01562	P12_01602	PeCan18_01567	PeCan4_01548	Puno120_01544	Puno135_01564	SJM180_01544	SNT49_01536	Sat464_01485	Shi112_01585	Shi169_01543	Shi417_01569	Shi470_01543	SouthAfrica7_01568	VN1291_01539	XZ274_01696
era_1		hypothetical protein	37	37	1	1	1431				116	1214	654	26695_00760	35A_00839	51_00614	52_00629	83_00662	B38_00602	B8_00900	CHC155_00852	Cuz20_00764	ELS37_00549	F16_00638	F30_00618	F32_00735	F57_00785	G27_00742	Gambia94_24_00739	HPAG1_00729	HUP-B14_00581	India7_00560	J99_00708	Lithuania75_00721	P12_00761	PeCan18_00725	PeCan4_00719	Puno120_00703	Puno135_00702	SJM180_00712	SNT49_00744	Sat464_00594	Shi112_00652	Shi169_00738	Shi417_00697	Shi470_00593	SouthAfrica7_00687	VN1291_00855	XZ274_00718
group_1233		hypothetical protein	37	37	1	1	1017				524	527	526	26695_00029	35A_01527	51_01333	52_01332	83_01366	B38_00029	B8_01504	CHC155_00130	Cuz20_00029	ELS37_00030	F16_01338	F30_01310	F32_01332	F57_01364	G27_00029	Gambia94_24_00029	HPAG1_00031	HUP-B14_00029	India7_00029	J99_00029	Lithuania75_00030	P12_00029	PeCan18_00029	PeCan4_00030	Puno120_00030	Puno135_00029	SJM180_00029	SNT49_00029	Sat464_00028	Shi112_00030	Shi169_00030	Shi417_00028	Shi470_00030	SouthAfrica7_00029	VN1291_00130	XZ274_01492
metB		Cystathionine gamma-synthase	37	37	1	1	178				1142	1142	1142	26695_00110	35A_00339	51_00126	52_00129	83_00161	B38_00106	B8_01379	CHC155_00215	Cuz20_00103	ELS37_00110	F16_00130	F30_01224	F32_00126	F57_00134	G27_00118	Gambia94_24_00112	HPAG1_00112	HUP-B14_00104	India7_00101	J99_00111	Lithuania75_00112	P12_00110	PeCan18_00112	PeCan4_00109	Puno120_00108	Puno135_00105	SJM180_00111	SNT49_00141	Sat464_00097	Shi112_00106	Shi169_00106	Shi417_00106	Shi470_00103	SouthAfrica7_00106	VN1291_00216	XZ274_00154
group_1241		hypothetical protein	37	37	1	1	2946				800	800	800	26695_00219	35A_00447	51_00231	52_00237	83_00268	B38_00209	B8_01277	CHC155_00319	Cuz20_00270	ELS37_01106	F16_00234	F30_01114	F32_00232	F57_00243	G27_00222	Gambia94_24_00237	HPAG1_00221	HUP-B14_00206	India7_00179	J99_00215	Lithuania75_00217	P12_00217	PeCan18_00215	PeCan4_00211	Puno120_00211	Puno135_00208	SJM180_00220	SNT49_00248	Sat464_00201	Shi112_00225	Shi169_00243	Shi417_00211	Shi470_00209	SouthAfrica7_00208	VN1291_00323	XZ274_00269
group_1242		hypothetical protein	37	37	1	1	3057				392	404	403	26695_00312	35A_00541	51_00329	52_00332	83_00364	B38_00305	B8_01184	CHC155_00414	Cuz20_00367	ELS37_01006	F16_00330	F30_01018	F32_00329	F57_00372	G27_00316	Gambia94_24_00331	HPAG1_00315	HUP-B14_00299	India7_00272	J99_00311	Lithuania75_00310	P12_00310	PeCan18_00311	PeCan4_00305	Puno120_00305	Puno135_00304	SJM180_00312	SNT49_00341	Sat464_00294	Shi112_00366	Shi169_00339	Shi417_00307	Shi470_00304	SouthAfrica7_00304	VN1291_00418	XZ274_00368
argS		Arginine--tRNA ligase	37	37	1	1	3067				1625	1625	1625	26695_00322	35A_00550	51_00336	52_00339	83_00373	B38_00312	B8_01177	CHC155_00423	Cuz20_00376	ELS37_00999	F16_00340	F30_01009	F32_01016	F57_00381	G27_00329	Gambia94_24_00340	HPAG1_00327	HUP-B14_00306	India7_00279	J99_00320	Lithuania75_00319	P12_00320	PeCan18_00322	PeCan4_00315	Puno120_00314	Puno135_00313	SJM180_00321	SNT49_00350	Sat464_00303	Shi112_00376	Shi169_00348	Shi417_00314	Shi470_00314	SouthAfrica7_00312	VN1291_00427	XZ274_00375
galE		UDP-glucose 4-epimerase	37	37	1	1	521				1010	1034	1033	26695_00364	35A_01261	51_01060	52_01058	83_01098	B38_01027	B8_00387	CHC155_01510	Cuz20_01081	ELS37_00236	F16_01072	F30_00307	F32_01063	F57_01094	G27_01100	Gambia94_24_01088	HPAG1_01038	HUP-B14_01017	India7_01037	J99_01056	Lithuania75_01045	P12_01079	PeCan18_01078	PeCan4_01031	Puno120_01030	Puno135_01084	SJM180_01024	SNT49_01056	Sat464_01003	Shi112_01060	Shi169_01058	Shi417_01017	Shi470_01060	SouthAfrica7_01029	VN1291_01213	XZ274_01211
group_1250		hypothetical protein	37	37	1	1	3231				485	500	490	26695_00481	35A_00679	51_00461	52_00468	83_00501	B38_00439	B8_01054	CHC155_00549	Cuz20_00504	ELS37_00873	F16_00467	F30_00882	F32_00890	F57_00510	G27_00458	Gambia94_24_00461	HPAG1_00451	HUP-B14_00430	India7_00403	J99_00444	Lithuania75_00450	P12_00489	PeCan18_00445	PeCan4_00438	Puno120_00441	Puno135_00442	SJM180_00445	SNT49_00472	Sat464_00433	Shi112_00501	Shi169_00474	Shi417_00439	Shi470_00441	SouthAfrica7_00436	VN1291_00554	XZ274_00508
group_1251		hypothetical protein	37	37	1	1	2602				1160	1349	1203	26695_00521	35A_01072	51_00847	52_00863	83_00903	B38_00816	B8_00657	CHC155_00589	Cuz20_00537	ELS37_00791	F16_00872	F30_00845	F32_00510	F57_00553	G27_00495	Gambia94_24_00498	HPAG1_00485	HUP-B14_00825	India7_00838	J99_00480	Lithuania75_00487	P12_00521	PeCan18_00483	PeCan4_00478	Puno120_00476	Puno135_00476	SJM180_00480	SNT49_00509	Sat464_00808	Shi112_00882	Shi169_00508	Shi417_00472	Shi470_00827	SouthAfrica7_00472	VN1291_00594	XZ274_00971
nudK		hypothetical protein	37	37	1	1	2601				626	647	637	26695_00522	35A_01071	51_00846	52_00862	83_00902	B38_00815	B8_00658	CHC155_00590	Cuz20_00538	ELS37_00790	F16_00871	F30_00844	F32_00511	F57_00554	G27_00496	Gambia94_24_00499	HPAG1_00486	HUP-B14_00824	India7_00837	J99_00481	Lithuania75_00488	P12_00522	PeCan18_00484	PeCan4_00479	Puno120_00477	Puno135_00477	SJM180_00481	SNT49_00510	Sat464_00807	Shi112_00881	Shi169_00509	Shi417_00473	Shi470_00826	SouthAfrica7_00473	VN1291_00595	XZ274_00970
gltX1_2		Glutamate--tRNA ligase 1	37	37	1	1	2405				1319	1319	1319	26695_00661	35A_00938	51_00715	52_00728	83_00698	B38_00703	B8_00799	CHC155_00816	Cuz20_00672	ELS37_00648	F16_00673	F30_00713	F32_00699	F57_00687	G27_00637	Gambia94_24_00639	HPAG1_00628	HUP-B14_00681	India7_00659	J99_00613	Lithuania75_00619	P12_00663	PeCan18_00621	PeCan4_00682	Puno120_00669	Puno135_00607	SJM180_00619	SNT49_00646	Sat464_00686	Shi112_00749	Shi169_00640	Shi417_00604	Shi470_00692	SouthAfrica7_00591	VN1291_00819	XZ274_00823
group_1256		hypothetical protein	37	37	1	1	2404				293	293	293	26695_00662	35A_00937	51_00714	52_00727	83_00699	B38_00702	B8_00800	CHC155_00815	Cuz20_00673	ELS37_00647	F16_00674	F30_00712	F32_00698	F57_00688	G27_00638	Gambia94_24_00640	HPAG1_00629	HUP-B14_00680	India7_00658	J99_00614	Lithuania75_00620	P12_00664	PeCan18_00622	PeCan4_00681	Puno120_00668	Puno135_00608	SJM180_00620	SNT49_00647	Sat464_00685	Shi112_00748	Shi169_00641	Shi417_00605	Shi470_00691	SouthAfrica7_00592	VN1291_00818	XZ274_00822
rluD		Ribosomal large subunit pseudouridine synthase D	37	37	1	1	1433				980	983	982	26695_00762	35A_00837	51_00613	52_00628	83_00660	B38_00600	B8_00902	CHC155_00854	Cuz20_00766	ELS37_00547	F16_00636	F30_00616	F32_00737	F57_00787	G27_00744	Gambia94_24_00741	HPAG1_00731	HUP-B14_00579	India7_00558	J99_00710	Lithuania75_00723	P12_00763	PeCan18_00727	PeCan4_00720	Puno120_00705	Puno135_00704	SJM180_00714	SNT49_00746	Sat464_00592	Shi112_00650	Shi169_00740	Shi417_00699	Shi470_00591	SouthAfrica7_00689	VN1291_00857	XZ274_00716
group_1258		hypothetical protein	37	37	1	1	1478				491	527	526	26695_00799	35A_00799	51_00576	52_00589	83_00620	B38_00561	B8_00939	CHC155_00894	Cuz20_00801	ELS37_00507	F16_00596	F30_00575	F32_00776	F57_00826	G27_00782	Gambia94_24_00778	HPAG1_00769	HUP-B14_00543	India7_00516	J99_00747	Lithuania75_00761	P12_00800	PeCan18_00767	PeCan4_00757	Puno120_00742	Puno135_00742	SJM180_00751	SNT49_00782	Sat464_00554	Shi112_00614	Shi169_00775	Shi417_00736	Shi470_00553	SouthAfrica7_00726	VN1291_00895	XZ274_00632
uvrC		UvrABC system protein C	37	37	1	1	1523				1784	1784	1784	26695_00838	35A_00760	51_00538	52_00544	83_00581	B38_00518	B8_00976	CHC155_00936	Cuz20_00838	ELS37_00470	F16_00557	F30_00536	F32_00815	F57_00866	G27_00822	Gambia94_24_00816	HPAG1_00807	HUP-B14_00505	India7_00479	J99_00787	Lithuania75_00800	P12_00837	PeCan18_00804	PeCan4_00797	Puno120_00780	Puno135_00780	SJM180_00789	SNT49_00822	Sat464_00515	Shi112_00574	Shi169_00813	Shi417_00773	Shi470_00516	SouthAfrica7_00765	VN1291_00938	XZ274_00588
group_1260		hypothetical protein	37	37	1	1	2030				1160	1301	1265	26695_00993	35A_01180	51_00945	52_00973	83_01012	B38_00929	B8_00547	CHC155_01076	Cuz20_00990	ELS37_00322	F16_00982	F30_00388	F32_00407	F57_01012	G27_00971	Gambia94_24_00968	HPAG1_00957	HUP-B14_00934	India7_00948	J99_00938	Lithuania75_00949	P12_00982	PeCan18_00952	PeCan4_00948	Puno120_00926	Puno135_00933	SJM180_00940	SNT49_00970	Sat464_00912	Shi112_00983	Shi169_00968	Shi417_00927	Shi470_00970	SouthAfrica7_00944	VN1291_01078	XZ274_01088
group_1280		hypothetical protein	37	37	1	1	3209				608	641	608	26695_01042	35A_00664	51_00446	52_00453	83_00485	B38_00424	B8_01069	CHC155_00535	Cuz20_00489	ELS37_00888	F16_00452	F30_00896	F32_00905	F57_00496	G27_00443	Gambia94_24_00447	HPAG1_00436	HUP-B14_00415	India7_00389	J99_00429	Lithuania75_00435	P12_00434	PeCan18_00429	PeCan4_00424	Puno120_00426	Puno135_00426	SJM180_00430	SNT49_00458	Sat464_00419	Shi112_00486	Shi169_00459	Shi417_00424	Shi470_00427	SouthAfrica7_00420	VN1291_00539	XZ274_00492
valS		Valine--tRNA ligase	37	37	1	1	435				2618	2624	2618	26695_01180	35A_01318	51_01120	52_01118	83_01155	B38_01088	B8_00325	CHC155_01452	Cuz20_01142	ELS37_01157	F16_01131	F30_00249	F32_01123	F57_01154	G27_01164	Gambia94_24_01149	HPAG1_01098	HUP-B14_01082	India7_01098	J99_01118	Lithuania75_01105	P12_01139	PeCan18_01140	PeCan4_01090	Puno120_01089	Puno135_01145	SJM180_01086	SNT49_01118	Sat464_01066	Shi112_01122	Shi169_01118	Shi417_01076	Shi470_01121	SouthAfrica7_01093	VN1291_01272	XZ274_01273
cusA		Cation efflux system protein CusA	37	37	1	1	975				3098	3122	3111	26695_01360	35A_01495	51_01300	52_01299	83_01334	B38_01269	B8_00142	CHC155_01276	Cuz20_01321	ELS37_01336	F16_01305	F30_00076	F32_01299	F57_01332	G27_01354	Gambia94_24_01328	HPAG1_01282	HUP-B14_01264	India7_01338	J99_01293	Lithuania75_01286	P12_01321	PeCan18_01321	PeCan4_01266	Puno120_01269	Puno135_01326	SJM180_01266	SNT49_01300	Sat464_01242	Shi112_01305	Shi169_01298	Shi417_01290	Shi470_01297	SouthAfrica7_01274	VN1291_01447	XZ274_01460
group_1287		hypothetical protein	37	37	1	1	976				335	356	344	26695_01361	35A_01496	51_01301	52_01300	83_01335	B38_01270	B8_00141	CHC155_01275	Cuz20_01322	ELS37_01337	F16_01306	F30_00075	F32_01300	F57_01333	G27_01355	Gambia94_24_01329	HPAG1_01283	HUP-B14_01265	India7_01339	J99_01294	Lithuania75_01287	P12_01322	PeCan18_01322	PeCan4_01267	Puno120_01270	Puno135_01327	SJM180_01267	SNT49_01301	Sat464_01243	Shi112_01306	Shi169_01299	Shi417_01291	Shi470_01298	SouthAfrica7_01275	VN1291_01448	XZ274_01461
group_1288		Putative nickel-responsive regulator	37	37	1	1	984				446	446	446	26695_01369	35A_01503	51_01308	52_01307	83_01342	B38_01277	B8_00134	CHC155_01267	Cuz20_01329	ELS37_01344	F16_01314	F30_00067	F32_01308	F57_01340	G27_01363	Gambia94_24_01336	HPAG1_01291	HUP-B14_01272	India7_01348	J99_01301	Lithuania75_01294	P12_01329	PeCan18_01330	PeCan4_01274	Puno120_01277	Puno135_01334	SJM180_01274	SNT49_01308	Sat464_01250	Shi112_01314	Shi169_01306	Shi417_01298	Shi470_01306	SouthAfrica7_01282	VN1291_01455	XZ274_01468
kdsD		Arabinose 5-phosphate isomerase KdsD	37	37	1	1	83				989	989	989	26695_01460	35A_00017	51_01362	52_01364	83_01396	B38_01354	B8_00107	CHC155_00102	Cuz20_01397	ELS37_01422	F16_01371	F30_01338	F32_01360	F57_01391	G27_01427	Gambia94_24_01411	HPAG1_01359	HUP-B14_01361	India7_01530	J99_01373	Lithuania75_01363	P12_01433	PeCan18_01482	PeCan4_01342	Puno120_01351	Puno135_01404	SJM180_01376	SNT49_01370	Sat464_01320	Shi112_01413	Shi169_01376	Shi417_01367	Shi470_01376	SouthAfrica7_01310	VN1291_00102	XZ274_01523
group_1292		hypothetical protein	37	37	1	1	409				2222	2258	2235	26695_01483	35A_00042	51_01388	52_01390	83_01422	B38_01376	B8_00080	CHC155_00078	Cuz20_01422	ELS37_01444	F16_01396	F30_01363	F32_01386	F57_01417	G27_01453	Gambia94_24_01472	HPAG1_01382	HUP-B14_01385	India7_01505	J99_01394	Lithuania75_01388	P12_01461	PeCan18_01458	PeCan4_01366	Puno120_01375	Puno135_01426	SJM180_01400	SNT49_01399	Sat464_01345	Shi112_01439	Shi169_01400	Shi417_01392	Shi470_01402	SouthAfrica7_01337	VN1291_00078	XZ274_01550
group_1293		hypothetical protein	37	37	1	1	359				797	800	797	26695_01511	35A_00072	51_01417	52_01422	83_01453	B38_01405	B8_00050	CHC155_00050	Cuz20_01450	ELS37_01472	F16_01425	F30_01392	F32_01414	F57_01445	G27_01481	Gambia94_24_01500	HPAG1_01436	HUP-B14_01415	India7_01476	J99_01422	Lithuania75_01418	P12_01490	PeCan18_01429	PeCan4_01396	Puno120_01405	Puno135_01455	SJM180_01432	SNT49_01429	Sat464_01373	Shi112_01467	Shi169_01429	Shi417_01421	Shi470_01430	SouthAfrica7_01369	VN1291_00050	XZ274_01581
group_1294		hypothetical protein	37	37	1	1	356				446	446	446	26695_01514	35A_00075	51_01420	52_01425	83_01456	B38_01408	B8_00047	CHC155_00047	Cuz20_01453	ELS37_01475	F16_01428	F30_01395	F32_01417	F57_01448	G27_01484	Gambia94_24_01503	HPAG1_01433	HUP-B14_01418	India7_01473	J99_01425	Lithuania75_01421	P12_01493	PeCan18_01426	PeCan4_01399	Puno120_01408	Puno135_01458	SJM180_01435	SNT49_01432	Sat464_01376	Shi112_01470	Shi169_01432	Shi417_01424	Shi470_01433	SouthAfrica7_01372	VN1291_00047	XZ274_01584
group_1295		hypothetical protein	37	37	1	1	351				1532	1538	1532	26695_01519	35A_00080	51_01425	52_01430	83_01461	B38_01413	B8_00042	CHC155_00042	Cuz20_01458	ELS37_01480	F16_01433	F30_01400	F32_01422	F57_01453	G27_01489	Gambia94_24_01508	HPAG1_01428	HUP-B14_01423	India7_01468	J99_01430	Lithuania75_01426	P12_01498	PeCan18_01421	PeCan4_01404	Puno120_01413	Puno135_01463	SJM180_01440	SNT49_01437	Sat464_01381	Shi112_01475	Shi169_01437	Shi417_01429	Shi470_01438	SouthAfrica7_01377	VN1291_00042	XZ274_01589
rlpA		Endolytic peptidoglycan transglycosylase RlpA	37	37	1	1	1728				944	947	946	26695_01599	35A_00183	51_01537	52_01533	83_01583	B38_01524	B8_01551	CHC155_01184	Cuz20_01561	ELS37_01581	F16_01533	F30_01509	F32_01527	F57_01553	G27_01588	Gambia94_24_01611	HPAG1_01525	HUP-B14_01520	India7_01594	J99_01530	Lithuania75_01560	P12_01600	PeCan18_01565	PeCan4_01546	Puno120_01542	Puno135_01562	SJM180_01542	SNT49_01534	Sat464_01483	Shi112_01583	Shi169_01541	Shi417_01567	Shi470_01541	SouthAfrica7_01566	VN1291_01541	XZ274_01694
pdxA		4-hydroxythreonine-4-phosphate dehydrogenase	37	37	1	1	1716				923	932	923	26695_01611	35A_00194	51_01548	52_01544	83_01594	B38_01536	B8_01540	CHC155_01195	Cuz20_01572	ELS37_01592	F16_01544	F30_01520	F32_01538	F57_01564	G27_01600	Gambia94_24_01622	HPAG1_01536	HUP-B14_01531	India7_01605	J99_01541	Lithuania75_01572	P12_01612	PeCan18_01576	PeCan4_01558	Puno120_01553	Puno135_01573	SJM180_01553	SNT49_01545	Sat464_01494	Shi112_01594	Shi169_01552	Shi417_01579	Shi470_01552	SouthAfrica7_01577	VN1291_01530	XZ274_01706
hypE		Carbamoyl dehydratase HypE	37	37	1	1	993				998	998	998	26695_00048	35A_01510	51_01315	52_01314	83_01349	B38_00046	B8_01487	CHC155_00147	Cuz20_00046	ELS37_00047	F16_01321	F30_01292	F32_01315	F57_01347	G27_00049	Gambia94_24_00046	HPAG1_00049	HUP-B14_00046	India7_00045	J99_00046	Lithuania75_00049	P12_00046	PeCan18_00046	PeCan4_00047	Puno120_00047	Puno135_00046	SJM180_00046	SNT49_00047	Sat464_00045	Shi112_00047	Shi169_00047	Shi417_00045	Shi470_00047	SouthAfrica7_00046	VN1291_00148	XZ274_01475
mqnD		1,4-dihydroxy-6-naphtoate synthase	37	37	1	1	1913				863	866	864	26695_00155	35A_00386	51_00167	52_00170	83_00204	B38_00149	B8_01337	CHC155_00256	Cuz20_00145	ELS37_00152	F16_00172	F30_01179	F32_00168	F57_00179	G27_00161	Gambia94_24_00154	HPAG1_00155	HUP-B14_00146	India7_00143	J99_00153	Lithuania75_00155	P12_00152	PeCan18_00155	PeCan4_00152	Puno120_00151	Puno135_00147	SJM180_00153	SNT49_00183	Sat464_00140	Shi112_00149	Shi169_00148	Shi417_00149	Shi470_00147	SouthAfrica7_00148	VN1291_00259	XZ274_00203
hcpA		Beta-lactamase HcpA	37	37	1	1	2942				752	758	752	26695_00215	35A_00443	51_00227	52_00232	83_00264	B38_00205	B8_01281	CHC155_00315	Cuz20_00266	ELS37_01110	F16_00230	F30_01118	F32_00228	F57_00239	G27_00218	Gambia94_24_00233	HPAG1_00217	HUP-B14_00202	India7_00175	J99_00211	Lithuania75_00212	P12_00213	PeCan18_00211	PeCan4_00207	Puno120_00207	Puno135_00204	SJM180_00215	SNT49_00244	Sat464_00197	Shi112_00221	Shi169_00239	Shi417_00207	Shi470_00205	SouthAfrica7_00204	VN1291_00319	XZ274_00265
hemC		Porphobilinogen deaminase	37	37	1	1	2973				920	920	920	26695_00241	35A_00470	51_00255	52_00260	83_00289	B38_00233	B8_01256	CHC155_00343	Cuz20_00294	ELS37_01083	F16_00258	F30_01091	F32_00257	F57_00266	G27_00243	Gambia94_24_00260	HPAG1_00244	HUP-B14_00228	India7_00201	J99_00238	Lithuania75_00240	P12_00239	PeCan18_00238	PeCan4_00234	Puno120_00234	Puno135_00232	SJM180_00243	SNT49_00271	Sat464_00223	Shi112_00295	Shi169_00266	Shi417_00234	Shi470_00233	SouthAfrica7_00232	VN1291_00347	XZ274_00294
ispB		Octaprenyl diphosphate synthase	37	37	1	1	2976				923	923	923	26695_00244	35A_00473	51_00258	52_00263	83_00292	B38_00236	B8_01253	CHC155_00346	Cuz20_00297	ELS37_01080	F16_00261	F30_01088	F32_00260	F57_00269	G27_00246	Gambia94_24_00263	HPAG1_00247	HUP-B14_00231	India7_00204	J99_00241	Lithuania75_00243	P12_00242	PeCan18_00241	PeCan4_00237	Puno120_00237	Puno135_00235	SJM180_00246	SNT49_00274	Sat464_00226	Shi112_00298	Shi169_00269	Shi417_00237	Shi470_00236	SouthAfrica7_00235	VN1291_00350	XZ274_00297
group_1313		hypothetical protein	37	37	1	1	2977				395	395	395	26695_00245	35A_00474	51_00259	52_00264	83_00293	B38_00237	B8_01252	CHC155_00347	Cuz20_00298	ELS37_01079	F16_00262	F30_01087	F32_00261	F57_00270	G27_00247	Gambia94_24_00264	HPAG1_00248	HUP-B14_00232	India7_00205	J99_00242	Lithuania75_00244	P12_00243	PeCan18_00242	PeCan4_00238	Puno120_00238	Puno135_00236	SJM180_00247	SNT49_00275	Sat464_00227	Shi112_00299	Shi169_00270	Shi417_00238	Shi470_00237	SouthAfrica7_00236	VN1291_00351	XZ274_00298
group_1314		Adenosine deaminase	37	37	1	1	3008				1226	1229	1228	26695_00271	35A_00498	51_00286	52_00291	83_00319	B38_00264	B8_01225	CHC155_00373	Cuz20_00325	ELS37_01050	F16_00288	F30_01061	F32_00287	F57_00330	G27_00273	Gambia94_24_00290	HPAG1_00274	HUP-B14_00258	India7_00231	J99_00269	Lithuania75_00268	P12_00269	PeCan18_00268	PeCan4_00264	Puno120_00262	Puno135_00263	SJM180_00271	SNT49_00300	Sat464_00253	Shi112_00325	Shi169_00298	Shi417_00265	Shi470_00263	SouthAfrica7_00262	VN1291_00377	XZ274_00324
recJ		Single-stranded-DNA-specific exonuclease RecJ	37	37	1	1	3111				1550	1550	1550	26695_00351	35A_00577	51_00362	52_00367	83_00400	B38_00340	B8_01155	CHC155_00450	Cuz20_00403	ELS37_00977	F16_00367	F30_00981	F32_00990	F57_00409	G27_00357	Gambia94_24_00362	HPAG1_00350	HUP-B14_00328	India7_00303	J99_00343	Lithuania75_00346	P12_00348	PeCan18_00344	PeCan4_00341	Puno120_00340	Puno135_00340	SJM180_00344	SNT49_00372	Sat464_00332	Shi112_00398	Shi169_00375	Shi417_00341	Shi470_00342	SouthAfrica7_00334	VN1291_00454	XZ274_00398
group_1322		hypothetical protein	37	37	1	1	2458				332	632	608	26695_00620	35A_00978	51_00752	52_00767	83_00804	B38_00743	B8_00760	CHC155_00684	Cuz20_00635	ELS37_00689	F16_00776	F30_00750	F32_00603	F57_00648	G27_00597	Gambia94_24_00599	HPAG1_00585	HUP-B14_00721	India7_00702	J99_00575	Lithuania75_00580	P12_00619	PeCan18_00580	PeCan4_00581	Puno120_00573	Puno135_00569	SJM180_00578	SNT49_00607	Sat464_00725	Shi112_00787	Shi169_00603	Shi417_00565	Shi470_00732	SouthAfrica7_00552	VN1291_00690	XZ274_00869
yfkO		Putative NAD(P)H nitroreductase YfkO	37	37	1	1	2408				254	710	614	26695_00660	35A_00939	51_00716	52_00729	83_00697	B38_00704	B8_00798	CHC155_00817	Cuz20_00671	ELS37_00649	F16_00672	F30_00714	F32_00700	F57_00686	G27_00636	Gambia94_24_00638	HPAG1_00627	HUP-B14_00682	India7_00660	J99_00612	Lithuania75_00618	P12_00662	PeCan18_00620	PeCan4_00683	Puno120_00670	Puno135_00606	SJM180_00618	SNT49_00645	Sat464_00687	Shi112_00750	Shi169_00639	Shi417_00603	Shi470_00693	SouthAfrica7_00590	VN1291_00820	XZ274_00824
gatB		Aspartyl/glutamyl-tRNA(Asn/Gln) amidotransferase subunit B	37	37	1	1	2389				1424	1424	1424	26695_00676	35A_00923	51_00700	52_00713	83_00713	B38_00688	B8_00815	CHC155_00801	Cuz20_00687	ELS37_00633	F16_00688	F30_00698	F32_00684	F57_00702	G27_00652	Gambia94_24_00655	HPAG1_00644	HUP-B14_00666	India7_00644	J99_00628	Lithuania75_00635	P12_00678	PeCan18_00636	PeCan4_00666	Puno120_00654	Puno135_00622	SJM180_00634	SNT49_00661	Sat464_00671	Shi112_00734	Shi169_00656	Shi417_00619	Shi470_00677	SouthAfrica7_00607	VN1291_00804	XZ274_00807
group_1333		hypothetical protein	37	37	1	1	1439				359	377	359	26695_00768	35A_00831	51_00607	52_00622	83_00654	B38_00594	B8_00908	CHC155_00860	Cuz20_00772	ELS37_00540	F16_00630	F30_00610	F32_00743	F57_00793	G27_00750	Gambia94_24_00747	HPAG1_00737	HUP-B14_00573	India7_00552	J99_00716	Lithuania75_00729	P12_00769	PeCan18_00734	PeCan4_00726	Puno120_00711	Puno135_00710	SJM180_00720	SNT49_00752	Sat464_00586	Shi112_00644	Shi169_00746	Shi417_00705	Shi470_00585	SouthAfrica7_00696	VN1291_00863	XZ274_00709
group_1334		hypothetical protein	37	37	1	1	1476				1226	1298	1286	26695_00797	35A_00802	51_00578	52_00591	83_00622	B38_00563	B8_00937	CHC155_00892	Cuz20_00799	ELS37_00509	F16_00599	F30_00577	F32_00774	F57_00824	G27_00780	Gambia94_24_00776	HPAG1_00767	HUP-B14_00545	India7_00518	J99_00745	Lithuania75_00759	P12_00798	PeCan18_00765	PeCan4_00755	Puno120_00740	Puno135_00740	SJM180_00749	SNT49_00780	Sat464_00556	Shi112_00616	Shi169_00773	Shi417_00734	Shi470_00555	SouthAfrica7_00724	VN1291_00893	XZ274_00634
group_1335		hypothetical protein	37	37	1	1	3281				242	329	326	26695_00890	35A_00711	51_00490	52_00496	83_00531	B38_00465	B8_01026	CHC155_00983	Cuz20_00895	ELS37_00423	F16_00509	F30_00487	F32_00865	F57_00913	G27_00869	Gambia94_24_00863	HPAG1_00855	HUP-B14_00458	India7_00432	J99_00834	Lithuania75_00851	P12_00881	PeCan18_00852	PeCan4_00846	Puno120_00829	Puno135_00833	SJM180_00837	SNT49_00871	Sat464_00459	Shi112_00527	Shi169_00864	Shi417_00828	Shi470_00467	SouthAfrica7_00813	VN1291_00985	XZ274_00539
cysS		Cysteine--tRNA ligase	37	37	1	1	2134				1397	1397	1397	26695_00902	35A_01093	51_00868	52_00884	83_00922	B38_00839	B8_00634	CHC155_00994	Cuz20_00906	ELS37_00412	F16_00894	F30_00475	F32_00487	F57_00925	G27_00881	Gambia94_24_00875	HPAG1_00868	HUP-B14_00846	India7_00859	J99_00846	Lithuania75_00863	P12_00893	PeCan18_00864	PeCan4_00857	Puno120_00841	Puno135_00844	SJM180_00848	SNT49_00883	Sat464_00827	Shi112_00901	Shi169_00875	Shi417_00839	Shi470_00880	SouthAfrica7_00824	VN1291_00996	XZ274_00994
group_1338		hypothetical protein	37	37	1	1	2051				566	566	566	26695_00976	35A_01161	51_00932	52_00956	83_00995	B38_00910	B8_00564	CHC155_01060	Cuz20_00974	ELS37_00339	F16_00961	F30_00406	F32_00423	F57_00994	G27_00952	Gambia94_24_00949	HPAG1_00941	HUP-B14_00918	India7_00930	J99_00920	Lithuania75_00935	P12_00964	PeCan18_00936	PeCan4_00929	Puno120_00907	Puno135_00915	SJM180_00921	SNT49_00954	Sat464_00893	Shi112_00964	Shi169_00947	Shi417_00911	Shi470_00949	SouthAfrica7_00925	VN1291_01062	XZ274_01066
group_1339		hypothetical protein	37	37	1	1	3177			Hypothetical protein with no hits to refseq/uniprot/clusters/cdd/tigrfams/pfam overlapping another protein with hits	254	269	255	26695_01076	35A_00630	51_00412	52_00420	83_00452	B38_00391	B8_01102	CHC155_00502	Cuz20_00456	ELS37_00921	F16_00419	F30_00929	F32_00938	F57_00462	G27_00409	Gambia94_24_00415	HPAG1_00403	HUP-B14_00382	India7_00356	J99_00397	Lithuania75_00402	P12_00401	PeCan18_00397	PeCan4_00391	Puno120_00391	Puno135_00392	SJM180_00397	SNT49_00424	Sat464_00387	Shi112_00453	Shi169_00426	Shi417_00392	Shi470_00395	SouthAfrica7_00388	VN1291_00506	XZ274_00456
zwf		Glucose-6-phosphate 1-dehydrogenase	37	37	1	1	514				1277	1277	1277	26695_01127	35A_01269	51_01068	52_01066	83_01106	B38_01035	B8_00379	CHC155_01502	Cuz20_01089	ELS37_00228	F16_01080	F30_00299	F32_01071	F57_01103	G27_01108	Gambia94_24_01096	HPAG1_01046	HUP-B14_01025	India7_01045	J99_01064	Lithuania75_01053	P12_01087	PeCan18_01086	PeCan4_01039	Puno120_01038	Puno135_01092	SJM180_01032	SNT49_01064	Sat464_01011	Shi112_01068	Shi169_01066	Shi417_01025	Shi470_01068	SouthAfrica7_01038	VN1291_01221	XZ274_01219
mepA		Multidrug export protein MepA	37	37	1	1	1634				1379	1394	1379	26695_01211	35A_01351	51_01156	52_01151	83_01189	B38_01119	B8_00291	CHC155_01419	Cuz20_01174	ELS37_01188	F16_01162	F30_00218	F32_01154	F57_01187	G27_01196	Gambia94_24_01182	HPAG1_01129	HUP-B14_01115	India7_01131	J99_01149	Lithuania75_01139	P12_01170	PeCan18_01172	PeCan4_01121	Puno120_01122	Puno135_01178	SJM180_01117	SNT49_01150	Sat464_01097	Shi112_01154	Shi169_01151	Shi417_01143	Shi470_01153	SouthAfrica7_01127	VN1291_01303	XZ274_01308
pnp		Polyribonucleotide nucleotidyltransferase	37	37	1	1	1673				2066	2066	2066	26695_01246	35A_01387	51_01191	52_01188	83_01224	B38_01155	B8_00256	CHC155_01385	Cuz20_01208	ELS37_01224	F16_01195	F30_00184	F32_01188	F57_01223	G27_01234	Gambia94_24_01215	HPAG1_01166	HUP-B14_01148	India7_01226	J99_01182	Lithuania75_01172	P12_01206	PeCan18_01208	PeCan4_01156	Puno120_01157	Puno135_01214	SJM180_01152	SNT49_01185	Sat464_01130	Shi112_01188	Shi169_01186	Shi417_01178	Shi470_01187	SouthAfrica7_01160	VN1291_01338	XZ274_01343
group_1343		hypothetical protein	37	37	1	1	1677				479	479	479	26695_01250	35A_01390	51_01194	52_01191	83_01227	B38_01158	B8_00253	CHC155_01382	Cuz20_01211	ELS37_01227	F16_01198	F30_00181	F32_01191	F57_01226	G27_01237	Gambia94_24_01218	HPAG1_01169	HUP-B14_01151	India7_01229	J99_01185	Lithuania75_01175	P12_01209	PeCan18_01211	PeCan4_01159	Puno120_01160	Puno135_01217	SJM180_01155	SNT49_01188	Sat464_01133	Shi112_01191	Shi169_01189	Shi417_01181	Shi470_01190	SouthAfrica7_01163	VN1291_01341	XZ274_01346
group_1344		hypothetical protein	37	37	1	1	848				1244	1247	1246	26695_01267	35A_01407	51_01211	52_01208	83_01244	B38_01175	B8_00234	CHC155_01365	Cuz20_01228	ELS37_01244	F16_01216	F30_00164	F32_01208	F57_01243	G27_01254	Gambia94_24_01236	HPAG1_01188	HUP-B14_01170	India7_01248	J99_01202	Lithuania75_01194	P12_01228	PeCan18_01228	PeCan4_01176	Puno120_01177	Puno135_01234	SJM180_01172	SNT49_01207	Sat464_01150	Shi112_01208	Shi169_01206	Shi417_01198	Shi470_01207	SouthAfrica7_01182	VN1291_01358	XZ274_01363
mnmA_2		tRNA-specific 2-thiouridylase MnmA	37	37	1	1	981				1028	1082	1057	26695_01366	35A_01500	51_01305	52_01304	83_01339	B38_01274	B8_00137	CHC155_01270	Cuz20_01326	ELS37_01341	F16_01311	F30_00070	F32_01305	F57_01337	G27_01360	Gambia94_24_01333	HPAG1_01288	HUP-B14_01269	India7_01345	J99_01298	Lithuania75_01291	P12_01326	PeCan18_01327	PeCan4_01271	Puno120_01274	Puno135_01331	SJM180_01271	SNT49_01305	Sat464_01247	Shi112_01311	Shi169_01303	Shi417_01295	Shi470_01303	SouthAfrica7_01279	VN1291_01452	XZ274_01465
group_1346		hypothetical protein	37	37	1	1	1306				716	728	727	26695_01374	35A_00266	51_00067	52_00061	83_00064	B38_01282	B8_00129	CHC155_01261	Cuz20_01334	ELS37_01349	F16_00062	F30_00061	F32_00063	F57_00063	G27_01368	Gambia94_24_01341	HPAG1_01296	HUP-B14_01277	India7_01353	J99_01306	Lithuania75_01299	P12_01334	PeCan18_01335	PeCan4_01280	Puno120_01283	Puno135_01338	SJM180_01279	SNT49_01313	Sat464_01256	Shi112_01319	Shi169_01312	Shi417_01303	Shi470_01312	SouthAfrica7_01524	VN1291_01461	XZ274_00071
group_1349		hypothetical protein	37	37	1	1	1689				203	203	203	26695_01414	35A_00142	51_01498	52_01493	83_01541	B38_01488	B8_01589	CHC155_01145	Cuz20_01521	ELS37_01541	F16_01494	F30_01467	F32_01487	F57_01515	G27_01553	Gambia94_24_01573	HPAG1_01489	HUP-B14_01484	India7_01407	J99_01491	Lithuania75_01518	P12_01560	PeCan18_01359	PeCan4_01466	Puno120_01502	Puno135_01522	SJM180_01506	SNT49_01499	Sat464_01442	Shi112_01539	Shi169_01503	Shi417_01526	Shi470_01503	SouthAfrica7_01443	VN1291_01579	XZ274_01653
group_1350		hypothetical protein	37	37	1	1	390				677	683	677	26695_01493	35A_00052	51_01398	52_01402	83_01432	B38_01386	B8_00069	CHC155_00068	Cuz20_01432	ELS37_01454	F16_01406	F30_01373	F32_01396	F57_01427	G27_01463	Gambia94_24_01482	HPAG1_01456	HUP-B14_01396	India7_01494	J99_01404	Lithuania75_01399	P12_01472	PeCan18_01448	PeCan4_01376	Puno120_01385	Puno135_01436	SJM180_01414	SNT49_01410	Sat464_01355	Shi112_01449	Shi169_01410	Shi417_01402	Shi470_01412	SouthAfrica7_01349	VN1291_00068	XZ274_01561
ftsI		Peptidoglycan D,D-transpeptidase FtsI	37	37	1	1	1751				1841	1847	1846	26695_01584	35A_00169	51_01523	52_01518	83_01569	B38_01510	B8_01566	CHC155_01170	Cuz20_01546	ELS37_01566	F16_01519	F30_01495	F32_01513	F57_01539	G27_01574	Gambia94_24_01597	HPAG1_01510	HUP-B14_01505	India7_01580	J99_01515	Lithuania75_01545	P12_01586	PeCan18_01550	PeCan4_01531	Puno120_01527	Puno135_01547	SJM180_01528	SNT49_01520	Sat464_01468	Shi112_01568	Shi169_01526	Shi417_01552	Shi470_01526	SouthAfrica7_01551	VN1291_01555	XZ274_01679
ssb		Single-stranded DNA-binding protein	37	37	1	1	860				362	545	539	26695_01276	35A_01416	51_01220	52_01217	83_01254	B38_01185	B8_00225	CHC155_01355	Cuz20_01239	ELS37_01254	F16_01225	F30_00155	F32_01219	F57_01253	G27_01263	Gambia94_24_01246	HPAG1_01197	HUP-B14_01179	India7_01258	J99_01212	Lithuania75_01204	P12_01238	PeCan18_01237	PeCan4_01186	Puno120_01187	Puno135_01245	SJM180_01181	SNT49_01217	Sat464_01159	Shi112_01219	Shi169_01217	Shi417_01208	Shi470_01217	SouthAfrica7_01192	VN1291_01368	XZ274_01375
group_1369		hypothetical protein	37	37	1	1	731				188	188	188	26695_00088	35A_00308	51_00103	52_00106	83_00138	B38_00084	B8_01400	CHC155_00191	Cuz20_00081	ELS37_00087	F16_00108	F30_01254	F32_00103	F57_00104	G27_00096	Gambia94_24_00090	HPAG1_00091	HUP-B14_00082	India7_00079	J99_00087	Lithuania75_00090	P12_00089	PeCan18_00089	PeCan4_00087	Puno120_00084	Puno135_00083	SJM180_00089	SNT49_00119	Sat464_00075	Shi112_00085	Shi169_00084	Shi417_00084	Shi470_00081	SouthAfrica7_00086	VN1291_00192	XZ274_00117
sdcS		Sodium-dependent dicarboxylate transporter SdcS	37	37	1	1	2945				1646	1661	1656	26695_00218	35A_00446	51_00230	52_00236	83_00267	B38_00208	B8_01278	CHC155_00318	Cuz20_00269	ELS37_01107	F16_00233	F30_01115	F32_00231	F57_00242	G27_00221	Gambia94_24_00236	HPAG1_00220	HUP-B14_00205	India7_00178	J99_00214	Lithuania75_00216	P12_00216	PeCan18_00214	PeCan4_00210	Puno120_00210	Puno135_00207	SJM180_00219	SNT49_00247	Sat464_00200	Shi112_00224	Shi169_00242	Shi417_00210	Shi470_00208	SouthAfrica7_00207	VN1291_00322	XZ274_00268
group_1371		hypothetical protein	37	37	1	1	2951				461	503	464	26695_00223	35A_00452	51_00236	52_00242	83_00272	B38_00214	B8_01274	CHC155_00324	Cuz20_00275	ELS37_01101	F16_00239	F30_01109	F32_00237	F57_00248	G27_00225	Gambia94_24_00242	HPAG1_00226	HUP-B14_00211	India7_00182	J99_00220	Lithuania75_00222	P12_00222	PeCan18_00220	PeCan4_00216	Puno120_00216	Puno135_00213	SJM180_00225	SNT49_00252	Sat464_00204	Shi112_00230	Shi169_00248	Shi417_00216	Shi470_00214	SouthAfrica7_00214	VN1291_00328	XZ274_00274
srpA		Catalase-related peroxidase	37	37	1	1	3265				944	944	944	26695_00500	35A_00699	51_00479	52_00485	83_00519	B38_00453	B8_01038	CHC155_00567	Cuz20_00519	ELS37_00858	F16_00497	F30_00863	F32_00875	F57_00531	G27_00475	Gambia94_24_00477	HPAG1_00466	HUP-B14_00448	India7_00420	J99_00461	Lithuania75_00467	P12_00502	PeCan18_00462	PeCan4_00456	Puno120_00456	Puno135_00458	SJM180_00460	SNT49_00489	Sat464_00449	Shi112_00515	Shi169_00491	Shi417_00455	Shi470_00457	SouthAfrica7_00452	VN1291_00572	XZ274_00527
dapB		4-hydroxy-tetrahydrodipicolinate reductase	37	37	1	1	2598				764	764	764	26695_00525	35A_01068	51_00843	52_00859	83_00899	B38_00812	B8_00661	CHC155_00593	Cuz20_00541	ELS37_00787	F16_00868	F30_00841	F32_00514	F57_00557	G27_00499	Gambia94_24_00502	HPAG1_00489	HUP-B14_00821	India7_00834	J99_00484	Lithuania75_00491	P12_00525	PeCan18_00487	PeCan4_00482	Puno120_00480	Puno135_00480	SJM180_00484	SNT49_00513	Sat464_00804	Shi112_00877	Shi169_00512	Shi417_00476	Shi470_00823	SouthAfrica7_00476	VN1291_00598	XZ274_00967
group_1385		hypothetical protein	37	37	1	1	2470				575	641	594	26695_00612	35A_00985	51_00759	52_00775	83_00812	B38_00750	B8_00751	CHC155_00676	Cuz20_00626	ELS37_00697	F16_00783	F30_00758	F32_00596	F57_00641	G27_00588	Gambia94_24_00590	HPAG1_00577	HUP-B14_00730	India7_00710	J99_00568	Lithuania75_00573	P12_00611	PeCan18_00573	PeCan4_00573	Puno120_00565	Puno135_00562	SJM180_00571	SNT49_00599	Sat464_00732	Shi112_00795	Shi169_00595	Shi417_00557	Shi470_00740	SouthAfrica7_00543	VN1291_00683	XZ274_00877
murC		UDP-N-acetylmuramate--L-alanine ligase	37	37	1	1	2433				1349	1349	1349	26695_00641	35A_00957	51_00733	52_00746	83_00783	B38_00723	B8_00779	CHC155_00703	Cuz20_00654	ELS37_00669	F16_00756	F30_00731	F32_00623	F57_00669	G27_00617	Gambia94_24_00618	HPAG1_00607	HUP-B14_00701	India7_00679	J99_00593	Lithuania75_00599	P12_00643	PeCan18_00599	PeCan4_00600	Puno120_00592	Puno135_00589	SJM180_00599	SNT49_00625	Sat464_00705	Shi112_00767	Shi169_00622	Shi417_00585	Shi470_00712	SouthAfrica7_00572	VN1291_00709	XZ274_00843
rnhA		Ribonuclease HI	37	37	1	1	2386				431	464	449	26695_00679	35A_00920	51_00697	52_00710	83_00716	B38_00685	B8_00818	CHC155_00798	Cuz20_00690	ELS37_00630	F16_00691	F30_00695	F32_00681	F57_00705	G27_00655	Gambia94_24_00658	HPAG1_00647	HUP-B14_00663	India7_00641	J99_00631	Lithuania75_00638	P12_00681	PeCan18_00639	PeCan4_00663	Puno120_00651	Puno135_00625	SJM180_00637	SNT49_00664	Sat464_00668	Shi112_00731	Shi169_00659	Shi417_00622	Shi470_00674	SouthAfrica7_00610	VN1291_00801	XZ274_00803
group_1390		hypothetical protein	37	37	1	1	2227				452	470	463	26695_00737	35A_00866	51_00640	52_00655	83_00686	B38_00626	B8_00875	CHC155_00829	Cuz20_00743	ELS37_00573	F16_00661	F30_00643	F32_00711	F57_00763	G27_00715	Gambia94_24_00714	HPAG1_00706	HUP-B14_00607	India7_00584	J99_00685	Lithuania75_00695	P12_00737	PeCan18_00700	PeCan4_00695	Puno120_00680	Puno135_00676	SJM180_00689	SNT49_00721	Sat464_00618	Shi112_00677	Shi169_00716	Shi417_00673	Shi470_00620	SouthAfrica7_00665	VN1291_00834	XZ274_00746
dcuA		Anaerobic C4-dicarboxylate transporter DcuA	37	37	1	1	2223				1328	1331	1330	26695_00740	35A_00863	51_00638	52_00653	83_00684	B38_00623	B8_00878	CHC155_00831	Cuz20_00745	ELS37_00570	F16_00659	F30_00641	F32_00713	F57_00765	G27_00717	Gambia94_24_00716	HPAG1_00708	HUP-B14_00605	India7_00581	J99_00687	Lithuania75_00697	P12_00740	PeCan18_00702	PeCan4_00698	Puno120_00682	Puno135_00678	SJM180_00692	SNT49_00723	Sat464_00616	Shi112_00675	Shi169_00718	Shi417_00675	Shi470_00618	SouthAfrica7_00668	VN1291_00836	XZ274_00744
rimO		Ribosomal protein S12 methylthiotransferase RimO	37	37	1	1	1422				1316	1355	1319	26695_00750	35A_00849	51_00624	52_00639	83_00673	B38_00613	B8_00890	CHC155_00842	Cuz20_00754	ELS37_00559	F16_00649	F30_00628	F32_00724	F57_00774	G27_00731	Gambia94_24_00729	HPAG1_00719	HUP-B14_00591	India7_00570	J99_00698	Lithuania75_00709	P12_00751	PeCan18_00715	PeCan4_00709	Puno120_00693	Puno135_00692	SJM180_00702	SNT49_00734	Sat464_00604	Shi112_00662	Shi169_00728	Shi417_00687	Shi470_00603	SouthAfrica7_00677	VN1291_00845	XZ274_00728
gpt		Xanthine phosphoribosyltransferase	37	37	1	1	1423				461	461	461	26695_00751	35A_00848	51_00623	52_00638	83_00672	B38_00612	B8_00891	CHC155_00843	Cuz20_00755	ELS37_00558	F16_00648	F30_00627	F32_00725	F57_00775	G27_00732	Gambia94_24_00730	HPAG1_00720	HUP-B14_00590	India7_00569	J99_00699	Lithuania75_00710	P12_00752	PeCan18_00716	PeCan4_00710	Puno120_00694	Puno135_00693	SJM180_00703	SNT49_00735	Sat464_00603	Shi112_00661	Shi169_00729	Shi417_00688	Shi470_00602	SouthAfrica7_00678	VN1291_00846	XZ274_00727
menH		2-succinyl-6-hydroxy-2,4-cyclohexadiene-1-carboxylate synthase	37	37	1	1	1427				689	725	723	26695_00755	35A_00844	51_00619	52_00634	83_00668	B38_00608	B8_00895	CHC155_00847	Cuz20_00759	ELS37_00554	F16_00644	F30_00623	F32_00729	F57_00779	G27_00736	Gambia94_24_00734	HPAG1_00724	HUP-B14_00586	India7_00565	J99_00703	Lithuania75_00714	P12_00756	PeCan18_00720	PeCan4_00714	Puno120_00698	Puno135_00697	SJM180_00707	SNT49_00739	Sat464_00599	Shi112_00657	Shi169_00733	Shi417_00692	Shi470_00598	SouthAfrica7_00682	VN1291_00850	XZ274_00723
group_1395		hypothetical protein	37	37	1	1	1437				452	806	769	26695_00766	35A_00833	51_00609	52_00624	83_00656	B38_00596	B8_00906	CHC155_00858	Cuz20_00770	ELS37_00542	F16_00632	F30_00612	F32_00741	F57_00791	G27_00748	Gambia94_24_00745	HPAG1_00735	HUP-B14_00575	India7_00554	J99_00714	Lithuania75_00727	P12_00767	PeCan18_00732	PeCan4_00724	Puno120_00709	Puno135_00708	SJM180_00718	SNT49_00750	Sat464_00588	Shi112_00646	Shi169_00744	Shi417_00703	Shi470_00587	SouthAfrica7_00694	VN1291_00861	XZ274_00711
mqnA		Chorismate dehydratase	37	37	1	1	1473				683	683	683	26695_00794	35A_00805	51_00581	52_00595	83_00625	B38_00566	B8_00934	CHC155_00889	Cuz20_00796	ELS37_00512	F16_00602	F30_00580	F32_00771	F57_00821	G27_00777	Gambia94_24_00773	HPAG1_00764	HUP-B14_00548	India7_00521	J99_00742	Lithuania75_00756	P12_00795	PeCan18_00762	PeCan4_00752	Puno120_00737	Puno135_00737	SJM180_00746	SNT49_00777	Sat464_00559	Shi112_00619	Shi169_00771	Shi417_00731	Shi470_00557	SouthAfrica7_00721	VN1291_00890	XZ274_00636
def1		Peptide deformylase 1	37	37	1	1	1490				524	527	525	26695_00809	35A_00790	51_00566	52_00577	83_00611	B38_00547	B8_00948	CHC155_00903	Cuz20_00810	ELS37_00498	F16_00587	F30_00565	F32_00785	F57_00835	G27_00791	Gambia94_24_00787	HPAG1_00778	HUP-B14_00533	India7_00507	J99_00756	Lithuania75_00771	P12_00809	PeCan18_00776	PeCan4_00766	Puno120_00751	Puno135_00752	SJM180_00761	SNT49_00791	Sat464_00545	Shi112_00605	Shi169_00784	Shi417_00745	Shi470_00544	SouthAfrica7_00736	VN1291_00904	XZ274_00623
gmhA1		Phosphoheptose isomerase 1	37	37	1	1	3299				578	578	578	26695_00875	35A_00726	51_00505	52_00511	83_00546	B38_00480	B8_01010	CHC155_00968	Cuz20_00880	ELS37_00438	F16_00524	F30_00502	F32_00850	F57_00898	G27_00854	Gambia94_24_00848	HPAG1_00840	HUP-B14_00473	India7_00447	J99_00819	Lithuania75_00836	P12_00866	PeCan18_00837	PeCan4_00831	Puno120_00814	Puno135_00818	SJM180_00822	SNT49_00856	Sat464_00474	Shi112_00542	Shi169_00849	Shi417_00813	Shi470_00482	SouthAfrica7_00798	VN1291_00970	XZ274_00555
uvrD		DNA helicase II	37	37	1	1	2101				1373	2036	2011	26695_00931	35A_01116	51_00888	52_00910	83_00950	B38_00865	B8_00608	CHC155_01017	Cuz20_00927	ELS37_00383	F16_00917	F30_00451	F32_00464	F57_00948	G27_00907	Gambia94_24_00905	HPAG1_00895	HUP-B14_00874	India7_00885	J99_00875	Lithuania75_00890	P12_00918	PeCan18_00891	PeCan4_00883	Puno120_00863	Puno135_00869	SJM180_00878	SNT49_00913	Sat464_00849	Shi112_00921	Shi169_00898	Shi417_00863	Shi470_00903	SouthAfrica7_00850	VN1291_01019	XZ274_01019
group_1408		hypothetical protein	37	37	1	1	2077				602	602	602	26695_00952	35A_01136	51_00907	52_00931	83_00970	B38_00884	B8_00588	CHC155_01036	Cuz20_00946	ELS37_00364	F16_00936	F30_00432	F32_00445	F57_00968	G27_00926	Gambia94_24_00926	HPAG1_00914	HUP-B14_00893	India7_00905	J99_00896	Lithuania75_00909	P12_00938	PeCan18_00911	PeCan4_00902	Puno120_00882	Puno135_00888	SJM180_00897	SNT49_00931	Sat464_00868	Shi112_00939	Shi169_00918	Shi417_00883	Shi470_00924	SouthAfrica7_00869	VN1291_01038	XZ274_01039
ribF		Bifunctional riboflavin kinase/FMN adenylyltransferase	37	37	1	1	3133				842	848	842	26695_01114	35A_00592	51_00376	52_00382	83_00414	B38_00355	B8_01140	CHC155_00464	Cuz20_00418	ELS37_00961	F16_00382	F30_00967	F32_00975	F57_00424	G27_00373	Gambia94_24_00377	HPAG1_00365	HUP-B14_00343	India7_00318	J99_00359	Lithuania75_00362	P12_00363	PeCan18_00359	PeCan4_00356	Puno120_00354	Puno135_00355	SJM180_00359	SNT49_00386	Sat464_00348	Shi112_00414	Shi169_00390	Shi417_00356	Shi470_00357	SouthAfrica7_00349	VN1291_00468	XZ274_00415
adhA		putative formaldehyde dehydrogenase AdhA	37	37	1	1	511				827	1052	1040	26695_01130	35A_01272	51_01071	52_01069	83_01109	B38_01038	B8_00376	CHC155_01499	Cuz20_01092	ELS37_00225	F16_01083	F30_00296	F32_01074	F57_01106	G27_01111	Gambia94_24_01099	HPAG1_01049	HUP-B14_01028	India7_01048	J99_01067	Lithuania75_01056	P12_01090	PeCan18_01089	PeCan4_01042	Puno120_01041	Puno135_01095	SJM180_01035	SNT49_01067	Sat464_01014	Shi112_01071	Shi169_01069	Shi417_01028	Shi470_01071	SouthAfrica7_01041	VN1291_01224	XZ274_01222
group_1414		hypothetical protein	37	37	1	1	438				323	353	346	26695_01177	35A_01315	51_01117	52_01115	83_01152	B38_01085	B8_00328	CHC155_01455	Cuz20_01139	ELS37_01154	F16_01128	F30_00252	F32_01120	F57_01151	G27_01161	Gambia94_24_01146	HPAG1_01095	HUP-B14_01079	India7_01095	J99_01115	Lithuania75_01102	P12_01136	PeCan18_01137	PeCan4_01087	Puno120_01086	Puno135_01142	SJM180_01083	SNT49_01115	Sat464_01063	Shi112_01119	Shi169_01115	Shi417_01073	Shi470_01118	SouthAfrica7_01090	VN1291_01269	XZ274_01270
murG		UDP-N-acetylglucosamine--N-acetylmuramyl-(pentapeptide) pyrophosphoryl-undecaprenol N-acetylglucosamine transferase	37	37	1	1	433				836	1061	1054	26695_01182	35A_01320	51_01122	52_01120	83_01157	B38_01090	B8_00323	CHC155_01450	Cuz20_01144	ELS37_01159	F16_01133	F30_00247	F32_01125	F57_01156	G27_01166	Gambia94_24_01151	HPAG1_01100	HUP-B14_01084	India7_01100	J99_01120	Lithuania75_01107	P12_01141	PeCan18_01142	PeCan4_01092	Puno120_01091	Puno135_01147	SJM180_01088	SNT49_01120	Sat464_01068	Shi112_01124	Shi169_01120	Shi417_01078	Shi470_01123	SouthAfrica7_01095	VN1291_01274	XZ274_01275
group_1418		hypothetical protein	37	37	1	1	876			Hypothetical protein with no hits to refseq/uniprot/clusters/cdd/tigrfams/pfam overlapping another protein with hits	347	464	454	26695_01289	35A_01429	51_01233	52_01230	83_01267	B38_01198	B8_00212	CHC155_01342	Cuz20_01252	ELS37_01267	F16_01238	F30_00142	F32_01232	F57_01266	G27_01277	Gambia94_24_01259	HPAG1_01211	HUP-B14_01192	India7_01271	J99_01225	Lithuania75_01217	P12_01251	PeCan18_01250	PeCan4_01200	Puno120_01200	Puno135_01258	SJM180_01194	SNT49_01230	Sat464_01173	Shi112_01235	Shi169_01230	Shi417_01221	Shi470_01231	SouthAfrica7_01205	VN1291_01381	XZ274_01391
psd		Phosphatidylserine decarboxylase proenzyme	37	37	1	1	1329				800	806	803	26695_01388	35A_00252	51_00052	52_00048	83_00050	B38_01305	B8_01443	CHC155_01247	Cuz20_01347	ELS37_01364	F16_00048	F30_00048	F32_00050	F57_00048	G27_01381	Gambia94_24_01355	HPAG1_01310	HUP-B14_01293	India7_01365	J99_01320	Lithuania75_01314	P12_01385	PeCan18_01349	PeCan4_01293	Puno120_01296	Puno135_01350	SJM180_01295	SNT49_01325	Sat464_01269	Shi112_01332	Shi169_01326	Shi417_01317	Shi470_01325	SouthAfrica7_01508	VN1291_01476	XZ274_00055
group_1420		hypothetical protein	37	37	1	1	1331				494	509	494	26695_01390	35A_00250	51_00050	52_00046	83_00048	B38_01307	B8_01445	CHC155_01245	Cuz20_01349	ELS37_01366	F16_00046	F30_00046	F32_00048	F57_00046	G27_01383	Gambia94_24_01357	HPAG1_01312	HUP-B14_01295	India7_01367	J99_01322	Lithuania75_01316	P12_01387	PeCan18_01351	PeCan4_01295	Puno120_01298	Puno135_01352	SJM180_01297	SNT49_01327	Sat464_01271	Shi112_01334	Shi169_01328	Shi417_01319	Shi470_01327	SouthAfrica7_01506	VN1291_01478	XZ274_00053
purU		Formyltetrahydrofolate deformylase	37	37	1	1	99				881	881	881	26695_01465	35A_00022	51_01367	52_01369	83_01402	B38_01359	B8_00102	CHC155_00096	Cuz20_01402	ELS37_01425	F16_01376	F30_01343	F32_01365	F57_01397	G27_01433	Gambia94_24_01454	HPAG1_01364	HUP-B14_01366	India7_01525	J99_01376	Lithuania75_01368	P12_01439	PeCan18_01478	PeCan4_01347	Puno120_01356	Puno135_01409	SJM180_01381	SNT49_01376	Sat464_01325	Shi112_01418	Shi169_01381	Shi417_01372	Shi470_01381	SouthAfrica7_01316	VN1291_00096	XZ274_01528
ppiB		Peptidyl-prolyl cis-trans isomerase B	37	37	1	1	422				488	488	488	26695_01473	35A_00031	51_01377	52_01379	83_01411	B38_01366	B8_00091	CHC155_00088	Cuz20_01411	ELS37_01433	F16_01385	F30_01352	F32_01375	F57_01407	G27_01442	Gambia94_24_01462	HPAG1_01372	HUP-B14_01374	India7_01516	J99_01384	Lithuania75_01377	P12_01451	PeCan18_01469	PeCan4_01356	Puno120_01365	Puno135_01416	SJM180_01389	SNT49_01388	Sat464_01334	Shi112_01427	Shi169_01389	Shi417_01381	Shi470_01391	SouthAfrica7_01325	VN1291_00088	XZ274_01538
menG		Demethylmenaquinone methyltransferase	37	37	1	1	357				731	740	738	26695_01513	35A_00074	51_01419	52_01424	83_01455	B38_01407	B8_00048	CHC155_00048	Cuz20_01452	ELS37_01474	F16_01427	F30_01394	F32_01416	F57_01447	G27_01483	Gambia94_24_01502	HPAG1_01434	HUP-B14_01417	India7_01474	J99_01424	Lithuania75_01420	P12_01492	PeCan18_01427	PeCan4_01398	Puno120_01407	Puno135_01457	SJM180_01434	SNT49_01431	Sat464_01375	Shi112_01469	Shi169_01431	Shi417_01423	Shi470_01432	SouthAfrica7_01371	VN1291_00048	XZ274_01583
kdsC		3-deoxy-D-manno-octulosonate 8-phosphate phosphatase KdsC	37	37	1	1	1729				494	494	494	26695_01598	35A_00182	51_01536	52_01532	83_01582	B38_01523	B8_01552	CHC155_01183	Cuz20_01560	ELS37_01580	F16_01532	F30_01508	F32_01526	F57_01552	G27_01587	Gambia94_24_01610	HPAG1_01524	HUP-B14_01519	India7_01593	J99_01529	Lithuania75_01559	P12_01599	PeCan18_01564	PeCan4_01545	Puno120_01541	Puno135_01561	SJM180_01541	SNT49_01533	Sat464_01482	Shi112_01582	Shi169_01540	Shi417_01566	Shi470_01540	SouthAfrica7_01565	VN1291_01542	XZ274_01693
infB		Translation initiation factor IF-2	37	37	1	1	3178				2195	2906	2819	26695_01075	35A_00631	51_00413	52_00421	83_00453	B38_00392	B8_01101	CHC155_00503	Cuz20_00457	ELS37_00920	F16_00420	F30_00928	F32_00937	F57_00463	G27_00410	Gambia94_24_00416	HPAG1_00404	HUP-B14_00383	India7_00357	J99_00398	Lithuania75_00403	P12_00402	PeCan18_00398	PeCan4_00392	Puno120_00393	Puno135_00393	SJM180_00398	SNT49_00425	Sat464_00388	Shi112_00454	Shi169_00427	Shi417_00393	Shi470_00396	SouthAfrica7_00389	VN1291_00507	XZ274_00458
mtnN		Aminodeoxyfutalosine nucleosidase	37	37	1	1	130				692	713	695	26695_00092	35A_00357	51_00107	52_00110	83_00142	B38_00088	B8_01396	CHC155_00195	Cuz20_00085	ELS37_00091	F16_00112	F30_01206	F32_00107	F57_00152	G27_00100	Gambia94_24_00094	HPAG1_00095	HUP-B14_00086	India7_00083	J99_00091	Lithuania75_00094	P12_00093	PeCan18_00093	PeCan4_00091	Puno120_00088	Puno135_00087	SJM180_00093	SNT49_00123	Sat464_00079	Shi112_00089	Shi169_00088	Shi417_00088	Shi470_00085	SouthAfrica7_00090	VN1291_00196	XZ274_00172
queH		Epoxyqueuosine reductase QueH	37	37	1	1	186				1106	1106	1106	26695_00104	35A_00345	51_00120	52_00123	83_00155	B38_00100	B8_01385	CHC155_00207	Cuz20_00097	ELS37_00103	F16_00124	F30_01218	F32_00120	F57_00140	G27_00112	Gambia94_24_00106	HPAG1_00106	HUP-B14_00098	India7_00095	J99_00105	Lithuania75_00106	P12_00104	PeCan18_00106	PeCan4_00103	Puno120_00100	Puno135_00099	SJM180_00105	SNT49_00135	Sat464_00091	Shi112_00100	Shi169_00100	Shi417_00100	Shi470_00097	SouthAfrica7_00101	VN1291_00208	XZ274_00160
sdaA		L-serine dehydratase 1	37	37	1	1	1936				1367	1367	1367	26695_00133	35A_00365	51_00146	52_00149	83_00183	B38_00128	B8_01358	CHC155_00235	Cuz20_00124	ELS37_00131	F16_00151	F30_01200	F32_00146	F57_00158	G27_00139	Gambia94_24_00133	HPAG1_00134	HUP-B14_00125	India7_00122	J99_00132	Lithuania75_00134	P12_00131	PeCan18_00134	PeCan4_00131	Puno120_00130	Puno135_00126	SJM180_00132	SNT49_00162	Sat464_00119	Shi112_00128	Shi169_00127	Shi417_00128	Shi470_00126	SouthAfrica7_00127	VN1291_00238	XZ274_00181
hemH		Ferrochelatase	37	37	1	1	538				1004	1007	1006	26695_00381	35A_01245	51_01044	52_01041	83_01082	B38_01011	B8_00403	CHC155_01527	Cuz20_01065	ELS37_00254	F16_01055	F30_00323	F32_01047	F57_01078	G27_01084	Gambia94_24_01070	HPAG1_01021	HUP-B14_01000	India7_01020	J99_01040	Lithuania75_01029	P12_01063	PeCan18_01062	PeCan4_01015	Puno120_01014	Puno135_01068	SJM180_01007	SNT49_01038	Sat464_00987	Shi112_01046	Shi169_01042	Shi417_01001	Shi470_01044	SouthAfrica7_01013	VN1291_01196	XZ274_01194
cmoA		Carboxy-S-adenosyl-L-methionine synthase	37	37	1	1	552				719	743	723	26695_00393	35A_01233	51_01032	52_01029	83_01070	B38_00999	B8_00416	CHC155_01539	Cuz20_01053	ELS37_00267	F16_01042	F30_00335	F32_00350	F57_01066	G27_01072	Gambia94_24_01058	HPAG1_01009	HUP-B14_00988	India7_01008	J99_01028	Lithuania75_01017	P12_01051	PeCan18_01050	PeCan4_01003	Puno120_01001	Puno135_01056	SJM180_00995	SNT49_01027	Sat464_00975	Shi112_01033	Shi169_01030	Shi417_00989	Shi470_01032	SouthAfrica7_01001	VN1291_01184	XZ274_01182
group_1444		hypothetical protein	37	37	1	1	576				590	590	590	26695_00411	35A_01215	51_01014	52_01011	83_01052	B38_00981	B8_00435	CHC155_01557	Cuz20_01035	ELS37_00285	F16_01024	F30_00353	F32_00368	F57_01048	G27_01054	Gambia94_24_01040	HPAG1_00991	HUP-B14_00970	India7_00990	J99_01010	Lithuania75_00999	P12_01033	PeCan18_01032	PeCan4_00984	Puno120_00982	Puno135_01030	SJM180_00977	SNT49_01009	Sat464_00957	Shi112_01015	Shi169_01012	Shi417_00971	Shi470_01014	SouthAfrica7_00982	VN1291_01166	XZ274_01161
group_1461	era_1	GTPase Era	37	37	1	1	2585				905	908	905	26695_00533	35A_01061	51_00836	52_00852	83_00892	B38_00800	B8_00693	CHC155_00600	Cuz20_00548	ELS37_00753	F16_00859	F30_00834	F32_00521	F57_00564	G27_00506	Gambia94_24_00509	HPAG1_00496	HUP-B14_00786	India7_00826	J99_00490	Lithuania75_00498	P12_00532	PeCan18_00495	PeCan4_00489	Puno120_00487	Puno135_00487	SJM180_00516	SNT49_00521	Sat464_00798	Shi112_00870	Shi169_00518	Shi417_00482	Shi470_00817	SouthAfrica7_00485	VN1291_00605	XZ274_00958
lepB		hypothetical protein	37	37	1	1	2494				869	872	871	26695_00591	35A_01005	51_00779	52_00796	83_00833	B38_00771	B8_00730	CHC155_00656	Cuz20_00606	ELS37_00717	F16_00803	F30_00778	F32_00576	F57_00621	G27_00566	Gambia94_24_00570	HPAG1_00556	HUP-B14_00750	India7_00767	J99_00548	Lithuania75_00554	P12_00589	PeCan18_00553	PeCan4_00545	Puno120_00544	Puno135_00541	SJM180_00551	SNT49_00578	Sat464_00753	Shi112_00815	Shi169_00575	Shi417_00537	Shi470_00760	SouthAfrica7_00520	VN1291_00662	XZ274_00898
group_1464		hypothetical protein	37	37	1	1	2472				164	164	164	26695_00610	35A_00987	51_00761	52_00777	83_00814	B38_00752	B8_00749	CHC155_00674	Cuz20_00624	ELS37_00699	F16_00785	F30_00760	F32_00594	F57_00639	G27_00586	Gambia94_24_00588	HPAG1_00575	HUP-B14_00732	India7_00712	J99_00566	Lithuania75_00571	P12_00609	PeCan18_00571	PeCan4_00571	Puno120_00563	Puno135_00560	SJM180_00569	SNT49_00597	Sat464_00734	Shi112_00797	Shi169_00593	Shi417_00555	Shi470_00742	SouthAfrica7_00541	VN1291_00681	XZ274_00879
hemN		Oxygen-independent coproporphyrinogen III oxidase	37	37	1	1	2382				1373	1373	1373	26695_00683	35A_00916	51_00693	52_00706	83_00720	B38_00681	B8_00822	CHC155_00794	Cuz20_00694	ELS37_00626	F16_00695	F30_00691	F32_00677	F57_00709	G27_00659	Gambia94_24_00662	HPAG1_00651	HUP-B14_00659	India7_00637	J99_00635	Lithuania75_00642	P12_00685	PeCan18_00643	PeCan4_00659	Puno120_00647	Puno135_00629	SJM180_00641	SNT49_00668	Sat464_00664	Shi112_00727	Shi169_00663	Shi417_00626	Shi470_00670	SouthAfrica7_00614	VN1291_00797	XZ274_00799
gyrA		DNA gyrase subunit A	37	37	1	1	2321				2477	2501	2484	26695_00718	35A_00883	51_00657	52_00673	83_00759	B38_00646	B8_00854	CHC155_00762	Cuz20_00725	ELS37_00590	F16_00733	F30_00660	F32_00646	F57_00746	G27_00691	Gambia94_24_00696	HPAG1_00687	HUP-B14_00627	India7_00602	J99_00667	Lithuania75_00675	P12_00719	PeCan18_00681	PeCan4_00625	Puno120_00616	Puno135_00661	SJM180_00672	SNT49_00703	Sat464_00636	Shi112_00696	Shi169_00699	Shi417_00655	Shi470_00637	SouthAfrica7_00645	VN1291_00765	XZ274_00765
group_1467		hypothetical protein	37	37	1	1	2228				266	422	414	26695_00735	35A_00867	51_00641	52_00656	83_00687	B38_00627	B8_00874	CHC155_00828	Cuz20_00742	ELS37_00574	F16_00662	F30_00644	F32_00710	F57_00762	G27_00714	Gambia94_24_00713	HPAG1_00705	HUP-B14_00608	India7_00585	J99_00684	Lithuania75_00694	P12_00736	PeCan18_00699	PeCan4_00694	Puno120_00679	Puno135_00675	SJM180_00688	SNT49_00720	Sat464_00619	Shi112_00678	Shi169_00715	Shi417_00672	Shi470_00621	SouthAfrica7_00664	VN1291_00833	XZ274_00747
group_1469		Aminopeptidase	37	37	1	1	3188				1073	1073	1073	26695_01064	35A_00643	51_00425	52_00432	83_00464	B38_00403	B8_01090	CHC155_00514	Cuz20_00468	ELS37_00909	F16_00431	F30_00917	F32_00926	F57_00475	G27_00421	Gambia94_24_00426	HPAG1_00415	HUP-B14_00394	India7_00368	J99_00408	Lithuania75_00414	P12_00413	PeCan18_00408	PeCan4_00403	Puno120_00405	Puno135_00404	SJM180_00409	SNT49_00436	Sat464_00398	Shi112_00465	Shi169_00438	Shi417_00403	Shi470_00406	SouthAfrica7_00399	VN1291_00518	XZ274_00470
rplJ		50S ribosomal protein L10	37	37	1	1	1657				482	494	493	26695_01226	35A_01364	51_01169	52_01165	83_01202	B38_01133	B8_00277	CHC155_01406	Cuz20_01188	ELS37_01203	F16_01175	F30_00205	F32_01167	F57_01201	G27_01214	Gambia94_24_01195	HPAG1_01144	HUP-B14_01129	India7_01206	J99_01162	Lithuania75_01152	P12_01185	PeCan18_01188	PeCan4_01134	Puno120_01137	Puno135_01193	SJM180_01132	SNT49_01165	Sat464_01110	Shi112_01167	Shi169_01165	Shi417_01157	Shi470_01166	SouthAfrica7_01143	VN1291_01317	XZ274_01322
trpS		Tryptophan--tRNA ligase	37	37	1	1	871				980	980	980	26695_01284	35A_01424	51_01228	52_01225	83_01262	B38_01193	B8_00217	CHC155_01347	Cuz20_01247	ELS37_01262	F16_01233	F30_00147	F32_01227	F57_01261	G27_01272	Gambia94_24_01254	HPAG1_01206	HUP-B14_01187	India7_01266	J99_01220	Lithuania75_01212	P12_01246	PeCan18_01245	PeCan4_01195	Puno120_01195	Puno135_01253	SJM180_01189	SNT49_01225	Sat464_01168	Shi112_01230	Shi169_01225	Shi417_01216	Shi470_01226	SouthAfrica7_01200	VN1291_01376	XZ274_01386
dnaB		Replicative DNA helicase	37	37	1	1	1334				1460	1475	1464	26695_01393	35A_00247	51_00047	52_00043	83_00045	B38_01310	B8_01448	CHC155_01242	Cuz20_01352	ELS37_01369	F16_00043	F30_00043	F32_00045	F57_00043	G27_01386	Gambia94_24_01360	HPAG1_01315	HUP-B14_01298	India7_01370	J99_01325	Lithuania75_01319	P12_01390	PeCan18_01354	PeCan4_01298	Puno120_01301	Puno135_01355	SJM180_01300	SNT49_01330	Sat464_01274	Shi112_01337	Shi169_01331	Shi417_01322	Shi470_01330	SouthAfrica7_01503	VN1291_01481	XZ274_00050
queF		NADPH-dependent 7-cyano-7-deazaguanine reductase	37	37	1	1	678				440	446	442	26695_01443	35A_00002	51_01347	52_01349	83_01381	B38_01338	B8_01479	CHC155_00117	Cuz20_01382	ELS37_01402	F16_01356	F30_01323	F32_01345	F57_01377	G27_01412	Gambia94_24_01394	HPAG1_01344	HUP-B14_01344	India7_01400	J99_01356	Lithuania75_01348	P12_01417	PeCan18_01500	PeCan4_01327	Puno120_01335	Puno135_01389	SJM180_01359	SNT49_01355	Sat464_01305	Shi112_01398	Shi169_01361	Shi417_01353	Shi470_01360	SouthAfrica7_01293	VN1291_00117	XZ274_01508
kgtP		Alpha-ketoglutarate permease	37	37	1	1	3129				1280	1313	1286	26695_01118	35A_00588	51_00372	52_00378	83_00410	B38_00351	B8_01144	CHC155_00460	Cuz20_00414	ELS37_00966	F16_00378	F30_00971	F32_00979	F57_00420	G27_00369	Gambia94_24_00373	HPAG1_00361	HUP-B14_00339	India7_00314	J99_00355	Lithuania75_00357	P12_00359	PeCan18_00355	PeCan4_00352	Puno120_00350	Puno135_00351	SJM180_00355	SNT49_00382	Sat464_00344	Shi112_00409	Shi169_00386	Shi417_00352	Shi470_00353	SouthAfrica7_00344	VN1291_00464	XZ274_00409
pyrF		Orotidine 5'-phosphate decarboxylase	37	37	1	1	1052				683	683	683	26695_00005	35A_00204	51_00005	52_00005	83_00005	B38_00005	B8_01528	CHC155_01205	Cuz20_00005	ELS37_00006	F16_00005	F30_00005	F32_00005	F57_00005	G27_00005	Gambia94_24_00005	HPAG1_00007	HUP-B14_00005	India7_00005	J99_00005	Lithuania75_00005	P12_00005	PeCan18_00005	PeCan4_00005	Puno120_00005	Puno135_00005	SJM180_00005	SNT49_00005	Sat464_00005	Shi112_00005	Shi169_00006	Shi417_00005	Shi470_00005	SouthAfrica7_00005	VN1291_01518	XZ274_00006
group_1478		hypothetical protein	37	37	1	1	142				425	530	527	26695_00099	35A_00351	51_00115	52_00117	83_00150	B38_00095	B8_01390	CHC155_00202	Cuz20_00092	ELS37_00098	F16_00119	F30_01213	F32_00115	F57_00145	G27_00107	Gambia94_24_00101	HPAG1_00101	HUP-B14_00093	India7_00090	J99_00100	Lithuania75_00100	P12_00099	PeCan18_00101	PeCan4_00098	Puno120_00095	Puno135_00094	SJM180_00100	SNT49_00130	Sat464_00086	Shi112_00095	Shi169_00095	Shi417_00095	Shi470_00092	SouthAfrica7_00096	VN1291_00203	XZ274_00165
group_1479		hypothetical protein	37	37	1	1	169				1883	1886	1885	26695_00118	35A_00332	51_00133	52_00136	83_00168	B38_00114	B8_01371	CHC155_00223	Cuz20_00111	ELS37_00117	F16_00138	F30_01231	F32_00133	F57_00127	G27_00126	Gambia94_24_00120	HPAG1_00120	HUP-B14_00112	India7_00109	J99_00119	Lithuania75_00120	P12_00118	PeCan18_00121	PeCan4_00117	Puno120_00116	Puno135_00113	SJM180_00119	SNT49_00149	Sat464_00105	Shi112_00115	Shi169_00113	Shi417_00114	Shi470_00112	SouthAfrica7_00114	VN1291_00224	XZ274_00146
group_1480		hypothetical protein	37	37	1	1	1920				218	221	218	26695_00148	35A_00379	51_00160	52_00163	83_00197	B38_00142	B8_01344	CHC155_00249	Cuz20_00138	ELS37_00145	F16_00165	F30_01186	F32_00161	F57_00172	G27_00153	Gambia94_24_00147	HPAG1_00148	HUP-B14_00139	India7_00136	J99_00146	Lithuania75_00148	P12_00145	PeCan18_00148	PeCan4_00145	Puno120_00144	Puno135_00140	SJM180_00146	SNT49_00176	Sat464_00133	Shi112_00142	Shi169_00141	Shi417_00142	Shi470_00140	SouthAfrica7_00141	VN1291_00252	XZ274_00196
group_1481		hypothetical protein	37	37	1	1	1910				275	275	275	26695_00158	35A_00389	51_00170	52_00173	83_00207	B38_00152	B8_01334	CHC155_00259	Cuz20_00148	ELS37_00155	F16_00175	F30_01176	F32_00171	F57_00182	G27_00164	Gambia94_24_00157	HPAG1_00158	HUP-B14_00149	India7_00146	J99_00156	Lithuania75_00158	P12_00155	PeCan18_00158	PeCan4_00155	Puno120_00154	Puno135_00150	SJM180_00156	SNT49_00186	Sat464_00143	Shi112_00152	Shi169_00151	Shi417_00152	Shi470_00150	SouthAfrica7_00151	VN1291_00262	XZ274_00207
yejF		putative ABC transporter ATP-binding protein YejF	37	37	1	1	2986				1544	1550	1549	26695_00254	35A_00483	51_00268	52_00273	83_00302	B38_00246	B8_01243	CHC155_00356	Cuz20_00307	ELS37_01070	F16_00271	F30_01078	F32_00270	F57_00279	G27_00256	Gambia94_24_00273	HPAG1_00257	HUP-B14_00241	India7_00214	J99_00251	Lithuania75_00253	P12_00252	PeCan18_00251	PeCan4_00247	Puno120_00247	Puno135_00245	SJM180_00256	SNT49_00284	Sat464_00236	Shi112_00308	Shi169_00279	Shi417_00247	Shi470_00246	SouthAfrica7_00245	VN1291_00360	XZ274_00307
group_1483		hypothetical protein	37	37	1	1	3015				407	539	532	26695_00277	35A_00504	51_00292	52_00297	83_00325	B38_00270	B8_01219	CHC155_00379	Cuz20_00331	ELS37_01044	F16_00294	F30_01055	F32_00293	F57_00336	G27_00279	Gambia94_24_00296	HPAG1_00280	HUP-B14_00264	India7_00237	J99_00275	Lithuania75_00274	P12_00275	PeCan18_00274	PeCan4_00270	Puno120_00268	Puno135_00269	SJM180_00277	SNT49_00306	Sat464_00259	Shi112_00331	Shi169_00304	Shi417_00271	Shi470_00269	SouthAfrica7_00268	VN1291_00383	XZ274_00330
hbpA		Heme-binding protein A	37	37	1	1	3047				1592	1652	1641	26695_00302	35A_00531	51_00319	52_00322	83_00354	B38_00295	B8_01194	CHC155_00404	Cuz20_00357	ELS37_01016	F16_00320	F30_01028	F32_00319	F57_00362	G27_00306	Gambia94_24_00321	HPAG1_00305	HUP-B14_00289	India7_00262	J99_00300	Lithuania75_00300	P12_00300	PeCan18_00301	PeCan4_00295	Puno120_00295	Puno135_00294	SJM180_00302	SNT49_00331	Sat464_00284	Shi112_00356	Shi169_00329	Shi417_00297	Shi470_00294	SouthAfrica7_00294	VN1291_00408	XZ274_00357
guaA		GMP synthase [glutamine-hydrolyzing]	37	37	1	1	581				1526	1526	1526	26695_00414	35A_01209	51_01009	52_01007	83_01046	B38_00978	B8_00438	CHC155_01563	Cuz20_01032	ELS37_00289	F16_01018	F30_00359	F32_00375	F57_01041	G27_01051	Gambia94_24_01037	HPAG1_00988	HUP-B14_00966	India7_00986	J99_01007	Lithuania75_00996	P12_01030	PeCan18_01028	PeCan4_00981	Puno120_00979	Puno135_01027	SJM180_00974	SNT49_01005	Sat464_00954	Shi112_01012	Shi169_01009	Shi417_00968	Shi470_01011	SouthAfrica7_00978	VN1291_01160	XZ274_01155
aspS		Aspartate--tRNA(Asp/Asn) ligase	37	37	1	1	2446				1733	1739	1733	26695_00634	35A_00964	51_00740	52_00754	83_00791	B38_00730	B8_00772	CHC155_00696	Cuz20_00647	ELS37_00677	F16_00764	F30_00738	F32_00615	F57_00661	G27_00610	Gambia94_24_00611	HPAG1_00599	HUP-B14_00708	India7_00688	J99_00585	Lithuania75_00592	P12_00633	PeCan18_00591	PeCan4_00593	Puno120_00585	Puno135_00581	SJM180_00591	SNT49_00619	Sat464_00713	Shi112_00775	Shi169_00615	Shi417_00577	Shi470_00720	SouthAfrica7_00563	VN1291_00702	XZ274_00856
rpoN		hypothetical protein	37	37	1	1	2239				1244	1244	1244	26695_00730	35A_00872	51_00646	52_00661	83_00692	B38_00632	B8_00869	CHC155_00823	Cuz20_00737	ELS37_00579	F16_00667	F30_00649	F32_00705	F57_00757	G27_00707	Gambia94_24_00708	HPAG1_00700	HUP-B14_00613	India7_00591	J99_00678	Lithuania75_00689	P12_00731	PeCan18_00694	PeCan4_00689	Puno120_00674	Puno135_00670	SJM180_00683	SNT49_00715	Sat464_00624	Shi112_00683	Shi169_00710	Shi417_00667	Shi470_00626	SouthAfrica7_00659	VN1291_00827	XZ274_00752
group_1512		hypothetical protein	37	37	1	1	1434				1259	1265	1259	26695_00763	35A_00836	51_00612	52_00627	83_00659	B38_00599	B8_00903	CHC155_00855	Cuz20_00767	ELS37_00546	F16_00635	F30_00615	F32_00738	F57_00788	G27_00745	Gambia94_24_00742	HPAG1_00732	HUP-B14_00578	India7_00557	J99_00711	Lithuania75_00724	P12_00764	PeCan18_00728	PeCan4_00721	Puno120_00706	Puno135_00705	SJM180_00715	SNT49_00747	Sat464_00591	Shi112_00649	Shi169_00741	Shi417_00700	Shi470_00590	SouthAfrica7_00690	VN1291_00858	XZ274_00715
dadA		D-amino acid dehydrogenase	37	37	1	1	2063				1232	1232	1232	26695_00962	35A_01147	51_00918	52_00942	83_00981	B38_00897	B8_00577	CHC155_01046	Cuz20_00960	ELS37_00353	F16_00947	F30_00420	F32_00437	F57_00980	G27_00937	Gambia94_24_00936	HPAG1_00926	HUP-B14_00904	India7_00917	J99_00907	Lithuania75_00921	P12_00951	PeCan18_00923	PeCan4_00915	Puno120_00893	Puno135_00901	SJM180_00908	SNT49_00941	Sat464_00879	Shi112_00950	Shi169_00933	Shi417_00897	Shi470_00934	SouthAfrica7_00878	VN1291_01048	XZ274_01051
group_1517		hypothetical protein	37	37	1	1	2060				161	416	354	26695_00970	35A_01155	51_00926	52_00950	83_00989	B38_00904	B8_00570	CHC155_01054	Cuz20_00968	ELS37_00345	F16_00955	F30_00412	F32_00429	F57_00988	G27_00944	Gambia94_24_00943	HPAG1_00934	HUP-B14_00911	India7_00924	J99_00914	Lithuania75_00929	P12_00958	PeCan18_00930	PeCan4_00923	Puno120_00901	Puno135_00909	SJM180_00915	SNT49_00948	Sat464_00887	Shi112_00958	Shi169_00941	Shi417_00905	Shi470_00943	SouthAfrica7_00886	VN1291_01056	XZ274_01060
group_1522		hypothetical protein	37	37	1	1	2031				1064	1094	1078	26695_00992	35A_01179	51_00944	52_00972	83_01011	B38_00928	B8_00548	CHC155_01075	Cuz20_00989	ELS37_00323	F16_00981	F30_00389	F32_00408	F57_01011	G27_00970	Gambia94_24_00967	HPAG1_00956	HUP-B14_00933	India7_00947	J99_00937	Lithuania75_00948	P12_00981	PeCan18_00951	PeCan4_00947	Puno120_00925	Puno135_00932	SJM180_00939	SNT49_00969	Sat464_00911	Shi112_00982	Shi169_00967	Shi417_00926	Shi470_00969	SouthAfrica7_00943	VN1291_01077	XZ274_01087
group_1523		hypothetical protein	37	37	1	1	2024				1463	1463	1463	26695_00999	35A_01186	51_00951	52_00979	83_01018	B38_00935	B8_00541	CHC155_01082	Cuz20_00996	ELS37_00316	F16_00988	F30_00382	F32_00401	F57_01018	G27_00977	Gambia94_24_00974	HPAG1_00963	HUP-B14_00940	India7_00954	J99_00944	Lithuania75_00955	P12_00988	PeCan18_00958	PeCan4_00954	Puno120_00932	Puno135_00939	SJM180_00946	SNT49_00976	Sat464_00918	Shi112_00989	Shi169_00974	Shi417_00933	Shi470_00976	SouthAfrica7_00950	VN1291_01084	XZ274_01094
folK		2-amino-4-hydroxy-6-hydroxymethyldihydropteridine pyrophosphokinase	37	37	1	1	3189				488	491	488	26695_01063	35A_00644	51_00426	52_00433	83_00465	B38_00404	B8_01089	CHC155_00515	Cuz20_00469	ELS37_00908	F16_00432	F30_00916	F32_00925	F57_00476	G27_00422	Gambia94_24_00427	HPAG1_00416	HUP-B14_00395	India7_00369	J99_00409	Lithuania75_00415	P12_00414	PeCan18_00409	PeCan4_00404	Puno120_00406	Puno135_00405	SJM180_00410	SNT49_00437	Sat464_00399	Shi112_00466	Shi169_00439	Shi417_00404	Shi470_00407	SouthAfrica7_00400	VN1291_00519	XZ274_00471
rimP		Ribosome maturation factor RimP	37	37	1	1	3180				440	440	440	26695_01073	35A_00633	51_00415	52_00423	83_00455	B38_00394	B8_01099	CHC155_00505	Cuz20_00459	ELS37_00918	F16_00422	F30_00926	F32_00935	F57_00465	G27_00412	Gambia94_24_00418	HPAG1_00406	HUP-B14_00385	India7_00359	J99_00400	Lithuania75_00405	P12_00404	PeCan18_00400	PeCan4_00394	Puno120_00395	Puno135_00395	SJM180_00400	SNT49_00427	Sat464_00390	Shi112_00456	Shi169_00429	Shi417_00395	Shi470_00398	SouthAfrica7_00391	VN1291_00509	XZ274_00460
tatC		Sec-independent protein translocase protein TatC	37	37	1	1	3162				719	797	751	26695_01088	35A_00618	51_00400	52_00408	83_00440	B38_00379	B8_01114	CHC155_00490	Cuz20_00442	ELS37_00933	F16_00407	F30_00941	F32_00950	F57_00450	G27_00396	Gambia94_24_00403	HPAG1_00391	HUP-B14_00370	India7_00343	J99_00385	Lithuania75_00390	P12_00389	PeCan18_00385	PeCan4_00379	Puno120_00379	Puno135_00380	SJM180_00385	SNT49_00412	Sat464_00375	Shi112_00439	Shi169_00414	Shi417_00380	Shi470_00383	SouthAfrica7_00376	VN1291_00494	XZ274_00443
group_1527		hypothetical protein	37	37	1	1	484				434	434	434	26695_01146	35A_01286	51_01087	52_01085	83_01123	B38_01055	B8_00358	CHC155_01484	Cuz20_01108	ELS37_00208	F16_01098	F30_00281	F32_01090	F57_01121	G27_01129	Gambia94_24_01117	HPAG1_01065	HUP-B14_01048	India7_01064	J99_01085	Lithuania75_01073	P12_01106	PeCan18_01107	PeCan4_01057	Puno120_01057	Puno135_01111	SJM180_01053	SNT49_01084	Sat464_01031	Shi112_01088	Shi169_01085	Shi417_01044	Shi470_01088	SouthAfrica7_01058	VN1291_01239	XZ274_01238
atpF_2		ATP synthase subunit b	37	37	1	1	467				434	434	434	26695_01164	35A_01303	51_01104	52_01102	83_01140	B38_01072	B8_00341	CHC155_01467	Cuz20_01125	ELS37_00191	F16_01115	F30_00264	F32_01107	F57_01138	G27_01146	Gambia94_24_01134	HPAG1_01082	HUP-B14_01065	India7_01081	J99_01103	Lithuania75_01090	P12_01123	PeCan18_01124	PeCan4_01074	Puno120_01074	Puno135_01128	SJM180_01070	SNT49_01101	Sat464_01048	Shi112_01105	Shi169_01102	Shi417_01061	Shi470_01105	SouthAfrica7_01076	VN1291_01256	XZ274_01256
group_1531		Ferredoxin--NADP reductase	37	37	1	1	1605				965	974	971	26695_01191	35A_01331	51_01133	52_01129	83_01169	B38_01099	B8_00313	CHC155_01439	Cuz20_01153	ELS37_01168	F16_01142	F30_00238	F32_01134	F57_01165	G27_01176	Gambia94_24_01161	HPAG1_01109	HUP-B14_01094	India7_01109	J99_01129	Lithuania75_01118	P12_01150	PeCan18_01151	PeCan4_01101	Puno120_01102	Puno135_01158	SJM180_01097	SNT49_01129	Sat464_01077	Shi112_01133	Shi169_01129	Shi417_01123	Shi470_01132	SouthAfrica7_01104	VN1291_01283	XZ274_01286
sotB		Sugar efflux transporter B	37	37	1	1	1635				1175	1175	1175	26695_01212	35A_01352	51_01157	52_01152	83_01190	B38_01120	B8_00290	CHC155_01418	Cuz20_01175	ELS37_01189	F16_01163	F30_00217	F32_01155	F57_01188	G27_01197	Gambia94_24_01183	HPAG1_01130	HUP-B14_01116	India7_01132	J99_01150	Lithuania75_01140	P12_01171	PeCan18_01173	PeCan4_01122	Puno120_01123	Puno135_01179	SJM180_01118	SNT49_01151	Sat464_01098	Shi112_01155	Shi169_01152	Shi417_01144	Shi470_01154	SouthAfrica7_01128	VN1291_01304	XZ274_01309
uppS		Isoprenyl transferase	37	37	1	1	1579				704	707	704	26695_01253	35A_01393	51_01197	52_01194	83_01230	B38_01161	B8_00248	CHC155_01379	Cuz20_01214	ELS37_01230	F16_01202	F30_00178	F32_01194	F57_01229	G27_01240	Gambia94_24_01221	HPAG1_01174	HUP-B14_01154	India7_01234	J99_01188	Lithuania75_01180	P12_01214	PeCan18_01214	PeCan4_01162	Puno120_01163	Puno135_01220	SJM180_01158	SNT49_01193	Sat464_01136	Shi112_01194	Shi169_01192	Shi417_01184	Shi470_01193	SouthAfrica7_01168	VN1291_01344	XZ274_01349
trpB		Tryptophan synthase beta chain	37	37	1	1	912				1175	1205	1181	26695_01310	35A_01449	51_01253	52_01251	83_01287	B38_01219	B8_00192	CHC155_01321	Cuz20_01274	ELS37_01287	F16_01259	F30_00122	F32_01252	F57_01286	G27_01299	Gambia94_24_01279	HPAG1_01244	HUP-B14_01225	India7_01290	J99_01245	Lithuania75_01237	P12_01272	PeCan18_01272	PeCan4_01220	Puno120_01220	Puno135_01278	SJM180_01218	SNT49_01251	Sat464_01195	Shi112_01257	Shi169_01250	Shi417_01241	Shi470_01251	SouthAfrica7_01225	VN1291_01402	XZ274_01412
tolQ_2		Tol-Pal system protein TolQ	37	37	1	1	985				437	539	439	26695_01370	35A_01504	51_01309	52_01308	83_01343	B38_01278	B8_00133	CHC155_01266	Cuz20_01330	ELS37_01345	F16_01315	F30_00066	F32_01309	F57_01341	G27_01364	Gambia94_24_01337	HPAG1_01292	HUP-B14_01273	India7_01349	J99_01302	Lithuania75_01295	P12_01330	PeCan18_01331	PeCan4_01275	Puno120_01278	Puno135_01335	SJM180_01275	SNT49_01309	Sat464_01251	Shi112_01315	Shi169_01307	Shi417_01299	Shi470_01307	SouthAfrica7_01283	VN1291_01456	XZ274_01469
rpe		Ribulose-phosphate 3-epimerase	37	37	1	1	1684				617	653	652	26695_01416	35A_00140	51_01496	52_01491	83_01539	B38_01486	B8_01591	CHC155_01143	Cuz20_01519	ELS37_01539	F16_01492	F30_01465	F32_01485	F57_01513	G27_01551	Gambia94_24_01571	HPAG1_01487	HUP-B14_01482	India7_01409	J99_01489	Lithuania75_01520	P12_01562	PeCan18_01361	PeCan4_01464	Puno120_01500	Puno135_01520	SJM180_01504	SNT49_01497	Sat464_01440	Shi112_01537	Shi169_01501	Shi417_01524	Shi470_01501	SouthAfrica7_01441	VN1291_01581	XZ274_01651
group_1541		hypothetical protein	37	37	1	1	383				746	761	746	26695_01499	35A_00058	51_01404	52_01408	83_01438	B38_01392	B8_00063	CHC155_00062	Cuz20_01438	ELS37_01460	F16_01412	F30_01379	F32_01402	F57_01433	G27_01469	Gambia94_24_01488	HPAG1_01450	HUP-B14_01402	India7_01488	J99_01410	Lithuania75_01405	P12_01478	PeCan18_01442	PeCan4_01382	Puno120_01392	Puno135_01442	SJM180_01420	SNT49_01416	Sat464_01361	Shi112_01455	Shi169_01416	Shi417_01408	Shi470_01418	SouthAfrica7_01355	VN1291_00062	XZ274_01568
group_1542		hypothetical protein	37	37	1	1	361				2525	2549	2536	26695_01509	35A_00070	51_01415	52_01420	83_01451	B38_01403	B8_00052	CHC155_00052	Cuz20_01448	ELS37_01470	F16_01423	F30_01390	F32_01412	F57_01443	G27_01479	Gambia94_24_01498	HPAG1_01438	HUP-B14_01413	India7_01478	J99_01420	Lithuania75_01416	P12_01488	PeCan18_01431	PeCan4_01394	Puno120_01403	Puno135_01453	SJM180_01430	SNT49_01427	Sat464_01371	Shi112_01465	Shi169_01427	Shi417_01419	Shi470_01428	SouthAfrica7_01367	VN1291_00052	XZ274_01579
ybhS		hypothetical protein	37	37	1	1	354				1130	1130	1130	26695_01516	35A_00077	51_01422	52_01427	83_01458	B38_01410	B8_00045	CHC155_00045	Cuz20_01455	ELS37_01477	F16_01430	F30_01397	F32_01419	F57_01450	G27_01486	Gambia94_24_01505	HPAG1_01431	HUP-B14_01420	India7_01471	J99_01427	Lithuania75_01423	P12_01495	PeCan18_01424	PeCan4_01401	Puno120_01410	Puno135_01460	SJM180_01437	SNT49_01434	Sat464_01378	Shi112_01472	Shi169_01434	Shi417_01426	Shi470_01435	SouthAfrica7_01374	VN1291_00045	XZ274_01586
group_1544		hypothetical protein	37	37	1	1	1701				926	926	926	26695_01572	35A_00159	51_01514	52_01509	83_01559	B38_01498	B8_01574	CHC155_01161	Cuz20_01538	ELS37_01555	F16_01510	F30_01484	F32_01503	F57_01530	G27_01562	Gambia94_24_01587	HPAG1_01498	HUP-B14_01493	India7_01573	J99_01506	Lithuania75_01534	P12_01577	PeCan18_01541	PeCan4_01523	Puno120_01518	Puno135_01538	SJM180_01516	SNT49_01508	Sat464_01460	Shi112_01559	Shi169_01518	Shi417_01543	Shi470_01518	SouthAfrica7_01540	VN1291_01564	XZ274_01669
tcyA		putative amino-acid ABC transporter-binding protein	37	37	1	1	2066				671	833	773	26695_00959	35A_01144	51_00915	52_00939	83_00978	B38_00894	B8_00580	CHC155_01043	Cuz20_00957	ELS37_00356	F16_00944	F30_00423	F32_00440	F57_00977	G27_00934	Gambia94_24_00933	HPAG1_00923	HUP-B14_00901	India7_00914	J99_00904	Lithuania75_00918	P12_00947	PeCan18_00920	PeCan4_00912	Puno120_00890	Puno135_00898	SJM180_00905	SNT49_00938	Sat464_00876	Shi112_00947	Shi169_00930	Shi417_00894	Shi470_00931	SouthAfrica7_00875	VN1291_01045	XZ274_01048
topA_1		DNA topoisomerase 1	37	37	1	1	167				1901	2210	2201	26695_00120	35A_00330	51_00135	52_00138	83_00170	B38_00116	B8_01369	CHC155_00225	Cuz20_00113	ELS37_00119	F16_00140	F30_01233	F32_00135	F57_00125	G27_00128	Gambia94_24_00122	HPAG1_00122	HUP-B14_00114	India7_00111	J99_00121	Lithuania75_00122	P12_00120	PeCan18_00123	PeCan4_00119	Puno120_00118	Puno135_00115	SJM180_00121	SNT49_00151	Sat464_00107	Shi112_00117	Shi169_00115	Shi417_00116	Shi470_00114	SouthAfrica7_00116	VN1291_00226	XZ274_00144
group_1566		hypothetical protein	37	37	1	1	2920				356	356	356	26695_00201	35A_00430	51_00215	52_00217	83_00249	B38_00193	B8_01293	CHC155_00300	Cuz20_00221	ELS37_01122	F16_00216	F30_01131	F32_00214	F57_00225	G27_00206	Gambia94_24_00221	HPAG1_00198	HUP-B14_00191	India7_01143	J99_00198	Lithuania75_00200	P12_00201	PeCan18_00199	PeCan4_00195	Puno120_00195	Puno135_00191	SJM180_00201	SNT49_00231	Sat464_00184	Shi112_00208	Shi169_00193	Shi417_00194	Shi470_00191	SouthAfrica7_00192	VN1291_00303	XZ274_00251
group_1568		hypothetical protein	37	37	1	1	2971				1058	1067	1065	26695_00239	35A_00468	51_00253	52_00258	83_00287	B38_00231	B8_01258	CHC155_00341	Cuz20_00292	ELS37_01085	F16_00256	F30_01093	F32_00255	F57_00264	G27_00241	Gambia94_24_00258	HPAG1_00242	HUP-B14_00226	India7_00199	J99_00236	Lithuania75_00238	P12_00237	PeCan18_00236	PeCan4_00232	Puno120_00232	Puno135_00230	SJM180_00241	SNT49_00269	Sat464_00221	Shi112_00293	Shi169_00264	Shi417_00232	Shi470_00231	SouthAfrica7_00230	VN1291_00345	XZ274_00292
purA		Adenylosuccinate synthetase	37	37	1	1	2991				1235	1235	1235	26695_00259	35A_00489	51_00273	52_00278	83_00307	B38_00252	B8_01238	CHC155_00361	Cuz20_00312	ELS37_01065	F16_00276	F30_01073	F32_00275	F57_00284	G27_00261	Gambia94_24_00278	HPAG1_00262	HUP-B14_00246	India7_00219	J99_00256	Lithuania75_00258	P12_00258	PeCan18_00256	PeCan4_00252	Puno120_00252	Puno135_00251	SJM180_00261	SNT49_00289	Sat464_00241	Shi112_00313	Shi169_00284	Shi417_00252	Shi470_00251	SouthAfrica7_00250	VN1291_00365	XZ274_00312
ftsH_1		ATP-dependent zinc metalloprotease FtsH	37	37	1	1	3028				1652	1652	1652	26695_00290	35A_00517	51_00305	52_00310	83_00338	B38_00283	B8_01206	CHC155_00392	Cuz20_00344	ELS37_01031	F16_00307	F30_01042	F32_00306	F57_00349	G27_00294	Gambia94_24_00309	HPAG1_00293	HUP-B14_00277	India7_00250	J99_00288	Lithuania75_00287	P12_00288	PeCan18_00287	PeCan4_00283	Puno120_00281	Puno135_00282	SJM180_00290	SNT49_00319	Sat464_00272	Shi112_00344	Shi169_00317	Shi417_00284	Shi470_00282	SouthAfrica7_00281	VN1291_00396	XZ274_00343
group_1572		hypothetical protein	37	37	1	1	3040				290	302	290	26695_00295	35A_00524	51_00312	52_00315	83_00347	B38_00288	B8_01201	CHC155_00397	Cuz20_00350	ELS37_01025	F16_00313	F30_01035	F32_00312	F57_00355	G27_00299	Gambia94_24_00314	HPAG1_00298	HUP-B14_00282	India7_00255	J99_00293	Lithuania75_00292	P12_00293	PeCan18_00292	PeCan4_00288	Puno120_00288	Puno135_00287	SJM180_00295	SNT49_00324	Sat464_00277	Shi112_00349	Shi169_00322	Shi417_00289	Shi470_00287	SouthAfrica7_00286	VN1291_00401	XZ274_00348
group_1573		hypothetical protein	37	37	1	1	3056				257	278	261	26695_00311	35A_00540	51_00328	52_00331	83_00363	B38_00304	B8_01185	CHC155_00413	Cuz20_00366	ELS37_01007	F16_00329	F30_01019	F32_00328	F57_00371	G27_00315	Gambia94_24_00330	HPAG1_00314	HUP-B14_00298	India7_00271	J99_00310	Lithuania75_00309	P12_00309	PeCan18_00310	PeCan4_00304	Puno120_00304	Puno135_00303	SJM180_00311	SNT49_00340	Sat464_00293	Shi112_00365	Shi169_00338	Shi417_00306	Shi470_00303	SouthAfrica7_00303	VN1291_00417	XZ274_00367
group_1574		hypothetical protein	37	37	1	1	537				416	437	427	26695_00380	35A_01246	51_01045	52_01042	83_01083	B38_01012	B8_00402	CHC155_01526	Cuz20_01066	ELS37_00253	F16_01056	F30_00322	F32_01048	F57_01079	G27_01085	Gambia94_24_01071	HPAG1_01022	HUP-B14_01001	India7_01021	J99_01041	Lithuania75_01030	P12_01064	PeCan18_01063	PeCan4_01016	Puno120_01015	Puno135_01069	SJM180_01008	SNT49_01039	Sat464_00988	Shi112_01047	Shi169_01043	Shi417_01002	Shi470_01045	SouthAfrica7_01014	VN1291_01197	XZ274_01195
sufS		Cysteine desulfurase	37	37	1	1	573				1289	1322	1317	26695_00410	35A_01216	51_01015	52_01012	83_01053	B38_00982	B8_00434	CHC155_01556	Cuz20_01036	ELS37_00284	F16_01025	F30_00352	F32_00367	F57_01049	G27_01055	Gambia94_24_01041	HPAG1_00992	HUP-B14_00971	India7_00991	J99_01011	Lithuania75_01000	P12_01034	PeCan18_01033	PeCan4_00985	Puno120_00983	Puno135_01031	SJM180_00978	SNT49_01010	Sat464_00958	Shi112_01016	Shi169_01013	Shi417_00972	Shi470_01015	SouthAfrica7_00983	VN1291_01167	XZ274_01162
group_1590		hypothetical protein	37	37	1	1	3266				1586	1586	1586	26695_00501	35A_00700	51_00480	52_00486	83_00520	B38_00454	B8_01037	CHC155_00568	Cuz20_00520	ELS37_00857	F16_00498	F30_00862	F32_00874	F57_00532	G27_00476	Gambia94_24_00478	HPAG1_00467	HUP-B14_00449	India7_00421	J99_00462	Lithuania75_00468	P12_00503	PeCan18_00463	PeCan4_00457	Puno120_00457	Puno135_00459	SJM180_00461	SNT49_00490	Sat464_00450	Shi112_00516	Shi169_00492	Shi417_00456	Shi470_00458	SouthAfrica7_00453	VN1291_00573	XZ274_00528
ywlF		Putative sugar phosphate isomerase YwlF	37	37	1	1	2496				449	461	456	26695_00589	35A_01007	51_00781	52_00798	83_00835	B38_00773	B8_00728	CHC155_00654	Cuz20_00604	ELS37_00719	F16_00805	F30_00780	F32_00574	F57_00619	G27_00564	Gambia94_24_00568	HPAG1_00554	HUP-B14_00752	India7_00769	J99_00546	Lithuania75_00552	P12_00587	PeCan18_00551	PeCan4_00543	Puno120_00542	Puno135_00539	SJM180_00549	SNT49_00576	Sat464_00755	Shi112_00817	Shi169_00573	Shi417_00535	Shi470_00762	SouthAfrica7_00518	VN1291_00660	XZ274_00900
group_1599		hypothetical protein	37	37	1	1	2495				698	698	698	26695_00590	35A_01006	51_00780	52_00797	83_00834	B38_00772	B8_00729	CHC155_00655	Cuz20_00605	ELS37_00718	F16_00804	F30_00779	F32_00575	F57_00620	G27_00565	Gambia94_24_00569	HPAG1_00555	HUP-B14_00751	India7_00768	J99_00547	Lithuania75_00553	P12_00588	PeCan18_00552	PeCan4_00544	Puno120_00543	Puno135_00540	SJM180_00550	SNT49_00577	Sat464_00754	Shi112_00816	Shi169_00574	Shi417_00536	Shi470_00761	SouthAfrica7_00519	VN1291_00661	XZ274_00899
rnc		Ribonuclease 3	37	37	1	1	2385				698	752	719	26695_00680	35A_00919	51_00696	52_00709	83_00717	B38_00684	B8_00819	CHC155_00797	Cuz20_00691	ELS37_00629	F16_00692	F30_00694	F32_00680	F57_00706	G27_00656	Gambia94_24_00659	HPAG1_00648	HUP-B14_00662	India7_00640	J99_00632	Lithuania75_00639	P12_00682	PeCan18_00640	PeCan4_00662	Puno120_00650	Puno135_00626	SJM180_00638	SNT49_00665	Sat464_00667	Shi112_00730	Shi169_00660	Shi417_00623	Shi470_00673	SouthAfrica7_00611	VN1291_00800	XZ274_00802
hup		DNA-binding protein HU	37	37	1	1	1538				284	290	284	26695_00852	35A_00746	51_00523	52_00529	83_00567	B38_00504	B8_00990	CHC155_00950	Cuz20_00852	ELS37_00456	F16_00543	F30_00522	F32_00829	F57_00880	G27_00836	Gambia94_24_00830	HPAG1_00821	HUP-B14_00491	India7_00465	J99_00801	Lithuania75_00814	P12_00851	PeCan18_00818	PeCan4_00811	Puno120_00794	Puno135_00794	SJM180_00803	SNT49_00836	Sat464_00501	Shi112_00560	Shi169_00827	Shi417_00787	Shi470_00502	SouthAfrica7_00779	VN1291_00952	XZ274_00574
hypC		Hydrogenase maturation factor HypC	37	37	1	1	2114				233	236	235	26695_00916	35A_01106	51_00879	52_00899	83_00937	B38_00853	B8_00621	CHC155_01007	Cuz20_00918	ELS37_00398	F16_00907	F30_00462	F32_00474	F57_00937	G27_00896	Gambia94_24_00894	HPAG1_00881	HUP-B14_00860	India7_00874	J99_00864	Lithuania75_00876	P12_00904	PeCan18_00880	PeCan4_00870	Puno120_00854	Puno135_00858	SJM180_00864	SNT49_00898	Sat464_00840	Shi112_00913	Shi169_00889	Shi417_00852	Shi470_00893	SouthAfrica7_00839	VN1291_01009	XZ274_01006
tcyB		L-cystine transport system permease protein TcyB	37	37	1	1	2067				713	713	713	26695_00958	35A_01143	51_00914	52_00938	83_00977	B38_00893	B8_00581	CHC155_01042	Cuz20_00956	ELS37_00357	F16_00943	F30_00424	F32_00441	F57_00976	G27_00933	Gambia94_24_00932	HPAG1_00922	HUP-B14_00900	India7_00913	J99_00903	Lithuania75_00917	P12_00946	PeCan18_00919	PeCan4_00911	Puno120_00889	Puno135_00897	SJM180_00904	SNT49_00937	Sat464_00875	Shi112_00946	Shi169_00929	Shi417_00893	Shi470_00930	SouthAfrica7_00874	VN1291_01044	XZ274_01047
group_1612		hypothetical protein	37	37	1	1	3197				443	503	495	26695_01055	35A_00652	51_00434	52_00441	83_00473	B38_00412	B8_01081	CHC155_00523	Cuz20_00477	ELS37_00900	F16_00440	F30_00908	F32_00917	F57_00484	G27_00430	Gambia94_24_00435	HPAG1_00424	HUP-B14_00403	India7_00377	J99_00417	Lithuania75_00423	P12_00422	PeCan18_00417	PeCan4_00412	Puno120_00414	Puno135_00413	SJM180_00418	SNT49_00445	Sat464_00407	Shi112_00474	Shi169_00447	Shi417_00412	Shi470_00415	SouthAfrica7_00408	VN1291_00527	XZ274_00479
group_1613		3',5'-cyclic-nucleotide phosphodiesterase	37	37	1	1	3183				1043	1043	1043	26695_01069	35A_00638	51_00420	52_00427	83_00459	B38_00398	B8_01095	CHC155_00509	Cuz20_00463	ELS37_00914	F16_00426	F30_00922	F32_00931	F57_00470	G27_00416	Gambia94_24_00421	HPAG1_00410	HUP-B14_00389	India7_00363	J99_00403	Lithuania75_00409	P12_00408	PeCan18_00403	PeCan4_00398	Puno120_00400	Puno135_00399	SJM180_00404	SNT49_00431	Sat464_00393	Shi112_00460	Shi169_00433	Shi417_00398	Shi470_00401	SouthAfrica7_00394	VN1291_00513	XZ274_00465
rsmG		Ribosomal RNA small subunit methyltransferase G	37	37	1	1	3160				536	536	536	26695_01090	35A_00616	51_00398	52_00406	83_00438	B38_00377	B8_01116	CHC155_00488	Cuz20_00440	ELS37_00935	F16_00405	F30_00943	F32_00952	F57_00448	G27_00394	Gambia94_24_00401	HPAG1_00389	HUP-B14_00368	India7_00341	J99_00383	Lithuania75_00388	P12_00387	PeCan18_00383	PeCan4_00377	Puno120_00377	Puno135_00378	SJM180_00383	SNT49_00410	Sat464_00373	Shi112_00437	Shi169_00412	Shi417_00378	Shi470_00381	SouthAfrica7_00374	VN1291_00492	XZ274_00441
pyrB		Aspartate carbamoyltransferase	37	37	1	1	3136				923	923	923	26695_01111	35A_00595	51_00379	52_00385	83_00417	B38_00358	B8_01137	CHC155_00467	Cuz20_00421	ELS37_00958	F16_00385	F30_00964	F32_00972	F57_00427	G27_00376	Gambia94_24_00380	HPAG1_00368	HUP-B14_00346	India7_00321	J99_00362	Lithuania75_00365	P12_00366	PeCan18_00362	PeCan4_00359	Puno120_00357	Puno135_00358	SJM180_00362	SNT49_00389	Sat464_00351	Shi112_00417	Shi169_00393	Shi417_00359	Shi470_00360	SouthAfrica7_00352	VN1291_00471	XZ274_00418
slyD		FKBP-type peptidyl-prolyl cis-trans isomerase SlyD	37	37	1	1	480				548	557	554	26695_01150	35A_01290	51_01091	52_01089	83_01127	B38_01059	B8_00354	CHC155_01480	Cuz20_01112	ELS37_00204	F16_01102	F30_00277	F32_01094	F57_01125	G27_01133	Gambia94_24_01121	HPAG1_01069	HUP-B14_01052	India7_01068	J99_01090	Lithuania75_01077	P12_01110	PeCan18_01111	PeCan4_01061	Puno120_01061	Puno135_01115	SJM180_01057	SNT49_01088	Sat464_01035	Shi112_01092	Shi169_01089	Shi417_01048	Shi470_01092	SouthAfrica7_01063	VN1291_01243	XZ274_01242
pal		Peptidoglycan-associated lipoprotein	37	37	1	1	478				539	551	540	26695_01152	35A_01292	51_01093	52_01091	83_01129	B38_01061	B8_00352	CHC155_01478	Cuz20_01114	ELS37_00202	F16_01104	F30_00275	F32_01096	F57_01127	G27_01135	Gambia94_24_01123	HPAG1_01071	HUP-B14_01054	India7_01070	J99_01092	Lithuania75_01079	P12_01112	PeCan18_01113	PeCan4_01063	Puno120_01063	Puno135_01117	SJM180_01059	SNT49_01090	Sat464_01037	Shi112_01094	Shi169_01091	Shi417_01050	Shi470_01094	SouthAfrica7_01065	VN1291_01245	XZ274_01244
group_1618		hypothetical protein	37	37	1	1	982				761	761	761	26695_01367	35A_01501	51_01306	52_01305	83_01340	B38_01275	B8_00136	CHC155_01269	Cuz20_01327	ELS37_01342	F16_01312	F30_00069	F32_01306	F57_01338	G27_01361	Gambia94_24_01334	HPAG1_01289	HUP-B14_01270	India7_01346	J99_01299	Lithuania75_01292	P12_01327	PeCan18_01328	PeCan4_01272	Puno120_01275	Puno135_01332	SJM180_01272	SNT49_01306	Sat464_01248	Shi112_01312	Shi169_01304	Shi417_01296	Shi470_01304	SouthAfrica7_01280	VN1291_01453	XZ274_01466
gapB		Glyceraldehyde-3-phosphate dehydrogenase 2	37	37	1	1	1309				992	992	992	26695_01377	35A_00263	51_00064	52_00058	83_00061	B38_01285	B8_00126	CHC155_01258	Cuz20_01337	ELS37_01352	F16_00059	F30_00058	F32_00060	F57_00060	G27_01371	Gambia94_24_01344	HPAG1_01299	HUP-B14_01280	India7_01356	J99_01309	Lithuania75_01302	P12_01337	PeCan18_01338	PeCan4_01283	Puno120_01286	Puno135_01341	SJM180_01282	SNT49_01316	Sat464_01259	Shi112_01322	Shi169_01315	Shi417_01306	Shi470_01315	SouthAfrica7_01521	VN1291_01464	XZ274_00068
tyrC		Cyclohexadienyl dehydrogenase	37	37	1	1	1071				827	827	827	26695_01411	35A_00227	51_00028	52_00029	83_00028	B38_01326	B8_01464	CHC155_01228	Cuz20_01372	ELS37_01390	F16_00028	F30_00028	F32_00028	F57_00028	G27_01402	Gambia94_24_01379	HPAG1_01333	HUP-B14_01330	India7_01389	J99_01340	Lithuania75_01336	P12_01405	PeCan18_01514	PeCan4_01316	Puno120_01322	Puno135_01378	SJM180_01348	SNT49_01344	Sat464_01293	Shi112_01356	Shi169_01350	Shi417_01341	Shi470_01349	SouthAfrica7_01451	VN1291_01495	XZ274_00029
fbp		Fructose-1,6-bisphosphatase class 1	37	37	1	1	1685				872	881	872	26695_01415	35A_00141	51_01497	52_01492	83_01540	B38_01487	B8_01590	CHC155_01144	Cuz20_01520	ELS37_01540	F16_01493	F30_01466	F32_01486	F57_01514	G27_01552	Gambia94_24_01572	HPAG1_01488	HUP-B14_01483	India7_01408	J99_01490	Lithuania75_01519	P12_01561	PeCan18_01360	PeCan4_01465	Puno120_01501	Puno135_01521	SJM180_01505	SNT49_01498	Sat464_01441	Shi112_01538	Shi169_01502	Shi417_01525	Shi470_01502	SouthAfrica7_01442	VN1291_01580	XZ274_01652
rnpA		Ribonuclease P protein component	37	37	1	1	416				353	500	481	26695_01479	35A_00037	51_01383	52_01385	83_01417	B38_01372	B8_00085	CHC155_00082	Cuz20_01417	ELS37_01439	F16_01391	F30_01358	F32_01381	F57_01413	G27_01448	Gambia94_24_01468	HPAG1_01378	HUP-B14_01380	India7_01510	J99_01390	Lithuania75_01383	P12_01457	PeCan18_01463	PeCan4_01362	Puno120_01371	Puno135_01422	SJM180_01395	SNT49_01394	Sat464_01340	Shi112_01434	Shi169_01395	Shi417_01387	Shi470_01397	SouthAfrica7_01331	VN1291_00082	XZ274_01544
ccpA		Cytochrome c551 peroxidase	37	37	1	1	396				1052	1052	1052	26695_01491	35A_00050	51_01396	52_01400	83_01430	B38_01384	B8_00071	CHC155_00070	Cuz20_01430	ELS37_01452	F16_01404	F30_01371	F32_01394	F57_01425	G27_01461	Gambia94_24_01480	HPAG1_01458	HUP-B14_01394	India7_01496	J99_01402	Lithuania75_01397	P12_01470	PeCan18_01450	PeCan4_01374	Puno120_01383	Puno135_01434	SJM180_01408	SNT49_01408	Sat464_01353	Shi112_01447	Shi169_01408	Shi417_01400	Shi470_01410	SouthAfrica7_01347	VN1291_00070	XZ274_01558
serS		Serine--tRNA ligase	37	37	1	1	360				1247	1247	1247	26695_01510	35A_00071	51_01416	52_01421	83_01452	B38_01404	B8_00051	CHC155_00051	Cuz20_01449	ELS37_01471	F16_01424	F30_01391	F32_01413	F57_01444	G27_01480	Gambia94_24_01499	HPAG1_01437	HUP-B14_01414	India7_01477	J99_01421	Lithuania75_01417	P12_01489	PeCan18_01430	PeCan4_01395	Puno120_01404	Puno135_01454	SJM180_01431	SNT49_01428	Sat464_01372	Shi112_01466	Shi169_01428	Shi417_01420	Shi470_01429	SouthAfrica7_01368	VN1291_00051	XZ274_01580
tsf		Elongation factor Ts	37	37	1	1	1755				1067	1067	1067	26695_01583	35A_00148	51_01503	52_01497	83_01547	B38_01509	B8_01585	CHC155_01149	Cuz20_01527	ELS37_01544	F16_01498	F30_01472	F32_01491	F57_01519	G27_01573	Gambia94_24_01576	HPAG1_01509	HUP-B14_01504	India7_01562	J99_01495	Lithuania75_01523	P12_01565	PeCan18_01530	PeCan4_01512	Puno120_01507	Puno135_01527	SJM180_01527	SNT49_01519	Sat464_01449	Shi112_01548	Shi169_01507	Shi417_01532	Shi470_01507	SouthAfrica7_01529	VN1291_01575	XZ274_01657
mrdA		Peptidoglycan D,D-transpeptidase MrdA	37	37	1	1	1734				1709	1775	1753	26695_01593	35A_00177	51_01531	52_01527	83_01577	B38_01518	B8_01557	CHC155_01178	Cuz20_01555	ELS37_01575	F16_01527	F30_01503	F32_01521	F57_01547	G27_01582	Gambia94_24_01605	HPAG1_01519	HUP-B14_01514	India7_01588	J99_01524	Lithuania75_01554	P12_01594	PeCan18_01559	PeCan4_01540	Puno120_01536	Puno135_01556	SJM180_01536	SNT49_01528	Sat464_01477	Shi112_01577	Shi169_01535	Shi417_01561	Shi470_01535	SouthAfrica7_01560	VN1291_01547	XZ274_01688
group_1631		hypothetical protein	37	37	1	1	1727				1034	1124	1116	26695_01600	35A_00184	51_01538	52_01534	83_01584	B38_01525	B8_01550	CHC155_01185	Cuz20_01562	ELS37_01582	F16_01534	F30_01510	F32_01528	F57_01554	G27_01589	Gambia94_24_01612	HPAG1_01526	HUP-B14_01521	India7_01595	J99_01531	Lithuania75_01561	P12_01601	PeCan18_01566	PeCan4_01547	Puno120_01543	Puno135_01563	SJM180_01543	SNT49_01535	Sat464_01484	Shi112_01584	Shi169_01542	Shi417_01568	Shi470_01542	SouthAfrica7_01567	VN1291_01540	XZ274_01695
group_1636		hypothetical protein	37	37	1	1	835				332	347	333	26695_01255	35A_01395	51_01199	52_01196	83_01232	B38_01163	B8_00246	CHC155_01377	Cuz20_01216	ELS37_01232	F16_01204	F30_00176	F32_01196	F57_01231	G27_01242	Gambia94_24_01223	HPAG1_01176	HUP-B14_01157	India7_01236	J99_01190	Lithuania75_01182	P12_01216	PeCan18_01216	PeCan4_01164	Puno120_01165	Puno135_01222	SJM180_01160	SNT49_01195	Sat464_01138	Shi112_01196	Shi169_01194	Shi417_01186	Shi470_01195	SouthAfrica7_01170	VN1291_01346	XZ274_01351
rocA		1-pyrroline-5-carboxylate dehydrogenase	37	37	1	1	791				3557	3557	3557	26695_00058	35A_00271	51_00076	52_00066	83_00069	B38_00052	B8_01429	CHC155_00157	Cuz20_00056	ELS37_00056	F16_00069	F30_01284	F32_00068	F57_00068	G27_00061	Gambia94_24_00056	HPAG1_00059	HUP-B14_00052	India7_00051	J99_00054	Lithuania75_00054	P12_00055	PeCan18_00054	PeCan4_00053	Puno120_00055	Puno135_00055	SJM180_00056	SNT49_00053	Sat464_00052	Shi112_00053	Shi169_00058	Shi417_00052	Shi470_00056	SouthAfrica7_00053	VN1291_00158	XZ274_00078
group_1650		hypothetical protein	37	37	1	1	1914				734	812	767	26695_00154	35A_00385	51_00166	52_00169	83_00203	B38_00148	B8_01338	CHC155_00255	Cuz20_00144	ELS37_00151	F16_00171	F30_01180	F32_00167	F57_00178	G27_00160	Gambia94_24_00153	HPAG1_00154	HUP-B14_00145	India7_00142	J99_00152	Lithuania75_00154	P12_00151	PeCan18_00154	PeCan4_00151	Puno120_00150	Puno135_00146	SJM180_00152	SNT49_00182	Sat464_00139	Shi112_00148	Shi169_00147	Shi417_00148	Shi470_00146	SouthAfrica7_00147	VN1291_00258	XZ274_00202
apbC		Iron-sulfur cluster carrier protein	37	37	1	1	2930				1106	1106	1106	26695_00210	35A_00438	51_00222	52_00227	83_00259	B38_00201	B8_01286	CHC155_00309	Cuz20_00228	ELS37_01115	F16_00226	F30_01123	F32_00223	F57_00234	G27_00213	Gambia94_24_00228	HPAG1_00212	HUP-B14_00198	India7_01135	J99_00206	Lithuania75_00207	P12_00209	PeCan18_00206	PeCan4_00202	Puno120_00202	Puno135_00199	SJM180_00210	SNT49_00239	Sat464_00192	Shi112_00216	Shi169_00200	Shi417_00202	Shi470_00200	SouthAfrica7_00199	VN1291_00313	XZ274_00261
htpG		Chaperone protein HtpG	37	37	1	1	2941				1865	1865	1865	26695_00214	35A_00442	51_00226	52_00231	83_00263	B38_00204	B8_01282	CHC155_00314	Cuz20_00265	ELS37_01111	F16_00229	F30_01119	F32_00227	F57_00238	G27_00217	Gambia94_24_00232	HPAG1_00216	HUP-B14_00201	India7_00174	J99_00210	Lithuania75_00211	P12_00212	PeCan18_00210	PeCan4_00206	Puno120_00206	Puno135_00203	SJM180_00214	SNT49_00243	Sat464_00196	Shi112_00220	Shi169_00238	Shi417_00206	Shi470_00204	SouthAfrica7_00203	VN1291_00318	XZ274_00264
proS		Proline--tRNA ligase	37	37	1	1	2974				1730	1733	1732	26695_00242	35A_00471	51_00256	52_00261	83_00290	B38_00234	B8_01255	CHC155_00344	Cuz20_00295	ELS37_01082	F16_00259	F30_01090	F32_00258	F57_00267	G27_00244	Gambia94_24_00261	HPAG1_00245	HUP-B14_00229	India7_00202	J99_00239	Lithuania75_00241	P12_00240	PeCan18_00239	PeCan4_00235	Puno120_00235	Puno135_00233	SJM180_00244	SNT49_00272	Sat464_00224	Shi112_00296	Shi169_00267	Shi417_00235	Shi470_00234	SouthAfrica7_00233	VN1291_00348	XZ274_00295
group_1656		Putative transport protein	37	37	1	1	2506				1046	1082	1047	26695_00582	35A_01014	51_00788	52_00806	83_00842	B38_00780	B8_00721	CHC155_00647	Cuz20_00597	ELS37_00726	F16_00812	F30_00787	F32_00567	F57_00612	G27_00557	Gambia94_24_00559	HPAG1_00547	HUP-B14_00759	India7_00776	J99_00537	Lithuania75_00545	P12_00580	PeCan18_00543	PeCan4_00536	Puno120_00535	Puno135_00532	SJM180_00542	SNT49_00569	Sat464_00762	Shi112_00824	Shi169_00566	Shi417_00528	Shi470_00769	SouthAfrica7_00510	VN1291_00653	XZ274_00908
nth_2		Endonuclease III	37	37	1	1	2459				653	656	653	26695_00619	35A_00979	51_00753	52_00768	83_00805	B38_00744	B8_00759	CHC155_00683	Cuz20_00634	ELS37_00690	F16_00777	F30_00751	F32_00602	F57_00647	G27_00596	Gambia94_24_00598	HPAG1_00584	HUP-B14_00722	India7_00703	J99_00574	Lithuania75_00579	P12_00618	PeCan18_00579	PeCan4_00580	Puno120_00571	Puno135_00568	SJM180_00577	SNT49_00606	Sat464_00726	Shi112_00788	Shi169_00602	Shi417_00564	Shi470_00733	SouthAfrica7_00551	VN1291_00689	XZ274_00870
cheV_2		Chemotaxis protein CheV	37	37	1	1	2447				941	941	941	26695_00633	35A_00965	51_00741	52_00755	83_00792	B38_00731	B8_00771	CHC155_00695	Cuz20_00646	ELS37_00678	F16_00765	F30_00739	F32_00614	F57_00660	G27_00609	Gambia94_24_00610	HPAG1_00598	HUP-B14_00709	India7_00689	J99_00584	Lithuania75_00591	P12_00632	PeCan18_00590	PeCan4_00592	Puno120_00584	Puno135_00580	SJM180_00590	SNT49_00618	Sat464_00714	Shi112_00776	Shi169_00614	Shi417_00576	Shi470_00721	SouthAfrica7_00562	VN1291_00701	XZ274_00857
hydC		Quinone-reactive Ni/Fe-hydrogenase B-type cytochrome subunit	37	37	1	1	2422				674	674	674	26695_00651	35A_00947	51_00724	52_00737	83_00774	B38_00713	B8_00788	CHC155_00712	Cuz20_00663	ELS37_00660	F16_00747	F30_00722	F32_00632	F57_00678	G27_00626	Gambia94_24_00627	HPAG1_00617	HUP-B14_00692	India7_00670	J99_00602	Lithuania75_00608	P12_00652	PeCan18_00609	PeCan4_00609	Puno120_00601	Puno135_00598	SJM180_00608	SNT49_00634	Sat464_00696	Shi112_00758	Shi169_00631	Shi417_00595	Shi470_00703	SouthAfrica7_00581	VN1291_00718	XZ274_00834
aroC		Chorismate synthase	37	37	1	1	2384				1097	1097	1097	26695_00681	35A_00918	51_00695	52_00708	83_00718	B38_00683	B8_00820	CHC155_00796	Cuz20_00692	ELS37_00628	F16_00693	F30_00693	F32_00679	F57_00707	G27_00657	Gambia94_24_00660	HPAG1_00649	HUP-B14_00661	India7_00639	J99_00633	Lithuania75_00640	P12_00683	PeCan18_00641	PeCan4_00661	Puno120_00649	Puno135_00627	SJM180_00639	SNT49_00666	Sat464_00666	Shi112_00729	Shi169_00661	Shi417_00624	Shi470_00672	SouthAfrica7_00612	VN1291_00799	XZ274_00801
tcdA		hypothetical protein	37	37	1	1	1443				659	707	666	26695_00772	35A_00827	51_00603	52_00618	83_00650	B38_00590	B8_00912	CHC155_00864	Cuz20_00776	ELS37_00536	F16_00626	F30_00606	F32_00747	F57_00797	G27_00754	Gambia94_24_00751	HPAG1_00741	HUP-B14_00569	India7_00548	J99_00720	Lithuania75_00733	P12_00773	PeCan18_00738	PeCan4_00730	Puno120_00715	Puno135_00714	SJM180_00724	SNT49_00756	Sat464_00582	Shi112_00640	Shi169_00750	Shi417_00709	Shi470_00581	SouthAfrica7_00700	VN1291_00867	XZ274_00705
group_1666		hypothetical protein	37	37	1	1	1446				1313	1313	1313	26695_00775	35A_00824	51_00600	52_00615	83_00647	B38_00587	B8_00915	CHC155_00867	Cuz20_00779	ELS37_00533	F16_00623	F30_00603	F32_00750	F57_00800	G27_00757	Gambia94_24_00754	HPAG1_00744	HUP-B14_00566	India7_00545	J99_00723	Lithuania75_00736	P12_00776	PeCan18_00741	PeCan4_00733	Puno120_00718	Puno135_00717	SJM180_00727	SNT49_00759	Sat464_00579	Shi112_00637	Shi169_00753	Shi417_00712	Shi470_00578	SouthAfrica7_00703	VN1291_00870	XZ274_00702
tyrS		Tyrosine--tRNA ligase	37	37	1	1	1469				95	1208	1177	26695_00790	35A_00809	51_00585	52_00599	83_00629	B38_00570	B8_00930	CHC155_00885	Cuz20_00792	ELS37_00516	F16_00606	F30_00584	F32_00767	F57_00817	G27_00773	Gambia94_24_00769	HPAG1_00760	HUP-B14_00552	India7_00525	J99_00738	Lithuania75_00752	P12_00791	PeCan18_00758	PeCan4_00748	Puno120_00733	Puno135_00733	SJM180_00742	SNT49_00773	Sat464_00563	Shi112_00623	Shi169_00767	Shi417_00727	Shi470_00561	SouthAfrica7_00717	VN1291_00886	XZ274_00640
group_1669		hypothetical protein	37	37	1	1	1522				461	461	461	26695_00837	35A_00761	51_00539	52_00545	83_00582	B38_00519	B8_00975	CHC155_00935	Cuz20_00837	ELS37_00471	F16_00558	F30_00537	F32_00814	F57_00865	G27_00821	Gambia94_24_00815	HPAG1_00806	HUP-B14_00506	India7_00480	J99_00786	Lithuania75_00799	P12_00836	PeCan18_00803	PeCan4_00796	Puno120_00779	Puno135_00779	SJM180_00788	SNT49_00821	Sat464_00516	Shi112_00575	Shi169_00812	Shi417_00772	Shi470_00517	SouthAfrica7_00764	VN1291_00937	XZ274_00589
group_1670		hypothetical protein	37	37	1	1	1525				344	350	344	26695_00840	35A_00758	51_00536	52_00542	83_00579	B38_00516	B8_00978	CHC155_00938	Cuz20_00840	ELS37_00468	F16_00555	F30_00534	F32_00817	F57_00868	G27_00824	Gambia94_24_00818	HPAG1_00809	HUP-B14_00503	India7_00477	J99_00789	Lithuania75_00802	P12_00839	PeCan18_00806	PeCan4_00799	Puno120_00782	Puno135_00782	SJM180_00791	SNT49_00824	Sat464_00513	Shi112_00572	Shi169_00815	Shi417_00775	Shi470_00514	SouthAfrica7_00767	VN1291_00940	XZ274_00586
lpxB		Lipid-A-disaccharide synthase	37	37	1	1	3288				1082	1082	1082	26695_00885	35A_00716	51_00495	52_00501	83_00536	B38_00470	B8_01020	CHC155_00978	Cuz20_00890	ELS37_00428	F16_00514	F30_00492	F32_00860	F57_00908	G27_00864	Gambia94_24_00858	HPAG1_00850	HUP-B14_00463	India7_00437	J99_00829	Lithuania75_00846	P12_00876	PeCan18_00847	PeCan4_00841	Puno120_00824	Puno135_00828	SJM180_00832	SNT49_00866	Sat464_00464	Shi112_00532	Shi169_00859	Shi417_00823	Shi470_00472	SouthAfrica7_00808	VN1291_00980	XZ274_00545
lgt		Phosphatidylglycerol--prolipoprotein diacylglyceryl transferase	37	37	1	1	2049				839	854	852	26695_00978	35A_01163	51_00934	52_00958	83_00997	B38_00912	B8_00562	CHC155_01063	Cuz20_00976	ELS37_00337	F16_00963	F30_00404	F32_00421	F57_00996	G27_00954	Gambia94_24_00951	HPAG1_00943	HUP-B14_00920	India7_00933	J99_00922	Lithuania75_00937	P12_00966	PeCan18_00938	PeCan4_00931	Puno120_00909	Puno135_00917	SJM180_00923	SNT49_00956	Sat464_00895	Shi112_00966	Shi169_00949	Shi417_00913	Shi470_00952	SouthAfrica7_00927	VN1291_01065	XZ274_01068
pgsA		CDP-diacylglycerol--glycerol-3-phosphate 3-phosphatidyltransferase	37	37	1	1	3208				395	539	535	26695_01043	35A_00663	51_00445	52_00452	83_00484	B38_00423	B8_01070	CHC155_00534	Cuz20_00488	ELS37_00889	F16_00451	F30_00897	F32_00906	F57_00495	G27_00442	Gambia94_24_00446	HPAG1_00435	HUP-B14_00414	India7_00388	J99_00428	Lithuania75_00434	P12_00433	PeCan18_00428	PeCan4_00423	Puno120_00425	Puno135_00425	SJM180_00429	SNT49_00457	Sat464_00418	Shi112_00485	Shi169_00458	Shi417_00423	Shi470_00426	SouthAfrica7_00419	VN1291_00538	XZ274_00491
rocE		Amino-acid permease RocE	37	37	1	1	3207				1142	1442	1431	26695_01044	35A_00662	51_00444	52_00451	83_00483	B38_00422	B8_01071	CHC155_00533	Cuz20_00487	ELS37_00890	F16_00450	F30_00898	F32_00907	F57_00494	G27_00441	Gambia94_24_00445	HPAG1_00434	HUP-B14_00413	India7_00387	J99_00427	Lithuania75_00433	P12_00432	PeCan18_00427	PeCan4_00422	Puno120_00424	Puno135_00424	SJM180_00428	SNT49_00456	Sat464_00417	Shi112_00484	Shi169_00457	Shi417_00422	Shi470_00425	SouthAfrica7_00418	VN1291_00537	XZ274_00490
cbpA		Curved DNA-binding protein	37	37	1	1	3201				866	866	866	26695_01051	35A_00656	51_00438	52_00445	83_00477	B38_00416	B8_01077	CHC155_00527	Cuz20_00481	ELS37_00896	F16_00444	F30_00904	F32_00913	F57_00488	G27_00434	Gambia94_24_00439	HPAG1_00428	HUP-B14_00407	India7_00381	J99_00421	Lithuania75_00427	P12_00426	PeCan18_00421	PeCan4_00416	Puno120_00418	Puno135_00417	SJM180_00422	SNT49_00449	Sat464_00411	Shi112_00478	Shi169_00451	Shi417_00416	Shi470_00419	SouthAfrica7_00412	VN1291_00531	XZ274_00483
flgG_1		Flagellar basal-body rod protein FlgG	37	37	1	1	3128				809	809	809	26695_01119	35A_00587	51_00371	52_00377	83_00409	B38_00350	B8_01145	CHC155_00459	Cuz20_00413	ELS37_00967	F16_00377	F30_00972	F32_00980	F57_00419	G27_00368	Gambia94_24_00372	HPAG1_00360	HUP-B14_00338	India7_00313	J99_00354	Lithuania75_00356	P12_00358	PeCan18_00354	PeCan4_00351	Puno120_00349	Puno135_00350	SJM180_00354	SNT49_00381	Sat464_00343	Shi112_00408	Shi169_00385	Shi417_00351	Shi470_00352	SouthAfrica7_00343	VN1291_00463	XZ274_00408
group_1682		hypothetical protein	37	37	1	1	1612				1400	1415	1414	26695_01194	35A_01334	51_01136	52_01132	83_01172	B38_01102	B8_00310	CHC155_01436	Cuz20_01156	ELS37_01171	F16_01145	F30_00235	F32_01137	F57_01168	G27_01179	Gambia94_24_01164	HPAG1_01112	HUP-B14_01097	India7_01112	J99_01132	Lithuania75_01122	P12_01153	PeCan18_01154	PeCan4_01104	Puno120_01105	Puno135_01161	SJM180_01100	SNT49_01133	Sat464_01080	Shi112_01136	Shi169_01134	Shi417_01126	Shi470_01136	SouthAfrica7_01107	VN1291_01286	XZ274_01290
glnP_1		Glutamine transport system permease protein GlnP	37	37	1	1	1614				653	653	653	26695_01196	35A_01336	51_01138	52_01135	83_01174	B38_01104	B8_00308	CHC155_01434	Cuz20_01158	ELS37_01173	F16_01147	F30_00233	F32_01139	F57_01172	G27_01181	Gambia94_24_01166	HPAG1_01114	HUP-B14_01100	India7_01114	J99_01134	Lithuania75_01124	P12_01155	PeCan18_01157	PeCan4_01106	Puno120_01107	Puno135_01163	SJM180_01102	SNT49_01135	Sat464_01082	Shi112_01138	Shi169_01136	Shi417_01128	Shi470_01138	SouthAfrica7_01109	VN1291_01288	XZ274_01292
group_1684		hypothetical protein	37	37	1	1	1618				551	557	551	26695_01200	35A_01340	51_01142	52_01139	83_01178	B38_01108	B8_00304	CHC155_01430	Cuz20_01162	ELS37_01177	F16_01151	F30_00229	F32_01143	F57_01176	G27_01185	Gambia94_24_01170	HPAG1_01118	HUP-B14_01104	India7_01118	J99_01138	Lithuania75_01128	P12_01159	PeCan18_01161	PeCan4_01110	Puno120_01111	Puno135_01167	SJM180_01106	SNT49_01139	Sat464_01086	Shi112_01142	Shi169_01140	Shi417_01132	Shi470_01142	SouthAfrica7_01113	VN1291_01292	XZ274_01296
yfcJ		putative MFS-type transporter YfcJ	37	37	1	1	1630				1283	1331	1329	26695_01208	35A_01348	51_01153	52_01148	83_01186	B38_01116	B8_00294	CHC155_01422	Cuz20_01171	ELS37_01185	F16_01159	F30_00221	F32_01151	F57_01184	G27_01193	Gambia94_24_01179	HPAG1_01126	HUP-B14_01112	India7_01128	J99_01146	Lithuania75_01136	P12_01167	PeCan18_01169	PeCan4_01118	Puno120_01119	Puno135_01175	SJM180_01114	SNT49_01147	Sat464_01094	Shi112_01151	Shi169_01148	Shi417_01140	Shi470_01150	SouthAfrica7_01124	VN1291_01300	XZ274_01304
group_1686		hypothetical protein	37	37	1	1	842				542	542	542	26695_01262	35A_01402	51_01206	52_01203	83_01239	B38_01170	B8_00239	CHC155_01370	Cuz20_01223	ELS37_01239	F16_01211	F30_00169	F32_01203	F57_01238	G27_01249	Gambia94_24_01230	HPAG1_01183	HUP-B14_01164	India7_01243	J99_01197	Lithuania75_01189	P12_01223	PeCan18_01223	PeCan4_01171	Puno120_01172	Puno135_01229	SJM180_01167	SNT49_01202	Sat464_01145	Shi112_01203	Shi169_01201	Shi417_01193	Shi470_01202	SouthAfrica7_01177	VN1291_01353	XZ274_01358
rpsF		30S ribosomal protein S6	37	37	1	1	861				413	440	428	26695_01277	35A_01417	51_01221	52_01218	83_01255	B38_01186	B8_00224	CHC155_01354	Cuz20_01240	ELS37_01255	F16_01226	F30_00154	F32_01220	F57_01254	G27_01264	Gambia94_24_01247	HPAG1_01198	HUP-B14_01180	India7_01259	J99_01213	Lithuania75_01205	P12_01239	PeCan18_01238	PeCan4_01187	Puno120_01188	Puno135_01246	SJM180_01182	SNT49_01218	Sat464_01160	Shi112_01220	Shi169_01218	Shi417_01209	Shi470_01218	SouthAfrica7_01193	VN1291_01369	XZ274_01376
pyrE		Orotate phosphoribosyltransferase	37	37	1	1	875				605	605	605	26695_01288	35A_01428	51_01232	52_01229	83_01266	B38_01197	B8_00213	CHC155_01343	Cuz20_01251	ELS37_01266	F16_01237	F30_00143	F32_01231	F57_01265	G27_01276	Gambia94_24_01258	HPAG1_01210	HUP-B14_01191	India7_01270	J99_01224	Lithuania75_01216	P12_01250	PeCan18_01249	PeCan4_01199	Puno120_01199	Puno135_01257	SJM180_01193	SNT49_01229	Sat464_01172	Shi112_01234	Shi169_01229	Shi417_01220	Shi470_01230	SouthAfrica7_01204	VN1291_01380	XZ274_01390
trpG		Anthranilate synthase component 2	37	37	1	1	915				581	584	583	26695_01313	35A_01452	51_01256	52_01254	83_01290	B38_01222	B8_00189	CHC155_01318	Cuz20_01277	ELS37_01290	F16_01262	F30_00119	F32_01255	F57_01289	G27_01302	Gambia94_24_01282	HPAG1_01241	HUP-B14_01222	India7_01293	J99_01248	Lithuania75_01240	P12_01275	PeCan18_01275	PeCan4_01223	Puno120_01223	Puno135_01281	SJM180_01221	SNT49_01254	Sat464_01198	Shi112_01260	Shi169_01253	Shi417_01244	Shi470_01254	SouthAfrica7_01228	VN1291_01405	XZ274_01415
COQ2		4-hydroxybenzoate polyprenyltransferase, mitochondrial	37	37	1	1	1332				863	884	883	26695_01391	35A_00249	51_00049	52_00045	83_00047	B38_01308	B8_01446	CHC155_01244	Cuz20_01350	ELS37_01367	F16_00045	F30_00045	F32_00047	F57_00045	G27_01384	Gambia94_24_01358	HPAG1_01313	HUP-B14_01296	India7_01368	J99_01323	Lithuania75_01317	P12_01388	PeCan18_01352	PeCan4_01296	Puno120_01299	Puno135_01353	SJM180_01298	SNT49_01328	Sat464_01272	Shi112_01335	Shi169_01329	Shi417_01320	Shi470_01328	SouthAfrica7_01505	VN1291_01479	XZ274_00052
ptlH		Type IV secretion system protein PtlH	37	37	1	1	75				914	914	914	26695_01452	35A_00011	51_01356	52_01358	83_01390	B38_01347	B8_00115	CHC155_00108	Cuz20_01391	ELS37_01414	F16_01365	F30_01332	F32_01354	F57_01385	G27_01421	Gambia94_24_01403	HPAG1_01352	HUP-B14_01353	India7_01538	J99_01365	Lithuania75_01357	P12_01426	PeCan18_01490	PeCan4_01336	Puno120_01345	Puno135_01398	SJM180_01368	SNT49_01364	Sat464_01314	Shi112_01407	Shi169_01370	Shi417_01361	Shi470_01370	SouthAfrica7_01302	VN1291_00108	XZ274_01517
dnaA		Chromosomal replication initiator protein DnaA	37	37	1	1	281				749	1373	1351	26695_01558	35A_00116	51_01474	52_01467	83_01516	B38_01453	B8_00001	CHC155_00001	Cuz20_01493	ELS37_01516	F16_01471	F30_01444	F32_01461	F57_01491	G27_01531	Gambia94_24_01549	HPAG1_01390	HUP-B14_01460	India7_01429	J99_01466	Lithuania75_01463	P12_01536	PeCan18_01385	PeCan4_01440	Puno120_01453	Puno135_01497	SJM180_01481	SNT49_01476	Sat464_01417	Shi112_01510	Shi169_01473	Shi417_01463	Shi470_01479	SouthAfrica7_01419	VN1291_00001	XZ274_01626
mepM		hypothetical protein	37	37	1	1	1700				689	941	917	26695_01571	35A_00160	51_01515	52_01510	83_01560	B38_01497	B8_01573	CHC155_01162	Cuz20_01539	ELS37_01556	F16_01511	F30_01485	F32_01504	F57_01531	G27_01561	Gambia94_24_01588	HPAG1_01497	HUP-B14_01492	India7_01574	J99_01507	Lithuania75_01535	P12_01578	PeCan18_01542	PeCan4_01524	Puno120_01520	Puno135_01539	SJM180_01515	SNT49_01507	Sat464_01461	Shi112_01560	Shi169_01519	Shi417_01544	Shi470_01519	SouthAfrica7_01541	VN1291_01563	XZ274_01671
flgB		Flagellar basal body rod protein FlgB	37	37	1	1	1741				422	506	430	26695_01587	35A_00172	51_01526	52_01521	83_01572	B38_01513	B8_01563	CHC155_01173	Cuz20_01549	ELS37_01569	F16_01522	F30_01498	F32_01516	F57_01542	G27_01577	Gambia94_24_01600	HPAG1_01513	HUP-B14_01508	India7_01583	J99_01518	Lithuania75_01548	P12_01589	PeCan18_01553	PeCan4_01534	Puno120_01530	Puno135_01550	SJM180_01531	SNT49_01523	Sat464_01471	Shi112_01571	Shi169_01529	Shi417_01555	Shi470_01529	SouthAfrica7_01554	VN1291_01552	XZ274_01682
metN		Methionine import ATP-binding protein MetN	37	37	1	1	1723				983	1004	983	26695_01604	35A_00188	51_01542	52_01538	83_01588	B38_01529	B8_01546	CHC155_01189	Cuz20_01566	ELS37_01586	F16_01538	F30_01514	F32_01532	F57_01558	G27_01593	Gambia94_24_01616	HPAG1_01530	HUP-B14_01525	India7_01599	J99_01535	Lithuania75_01565	P12_01605	PeCan18_01570	PeCan4_01551	Puno120_01547	Puno135_01567	SJM180_01547	SNT49_01539	Sat464_01488	Shi112_01588	Shi169_01546	Shi417_01572	Shi470_01546	SouthAfrica7_01571	VN1291_01536	XZ274_01699
group_1698		putative protein	37	37	1	1	78				254	263	256	26695_01454	35A_00013	51_01358	52_01360	83_01392	B38_01349	B8_00113	CHC155_00106	Cuz20_01393	ELS37_01416	F16_01367	F30_01334	F32_01356	F57_01387	G27_01423	Gambia94_24_01405	HPAG1_01354	HUP-B14_01355	India7_01536	J99_01367	Lithuania75_01359	P12_01428	PeCan18_01488	PeCan4_01338	Puno120_01347	Puno135_01400	SJM180_01370	SNT49_01366	Sat464_01316	Shi112_01409	Shi169_01372	Shi417_01363	Shi470_01372	SouthAfrica7_01305	VN1291_00106	XZ274_01519
group_17		hypothetical protein	37	37	1	1	1621				1874	1931	1916	26695_01203	35A_01343	51_01145	52_01142	83_01181	B38_01111	B8_00301	CHC155_01427	Cuz20_01165	ELS37_01180	F16_01154	F30_00226	F32_01146	F57_01179	G27_01188	Gambia94_24_01173	HPAG1_01121	HUP-B14_01107	India7_01121	J99_01141	Lithuania75_01131	P12_01162	PeCan18_01164	PeCan4_01113	Puno120_01114	Puno135_01170	SJM180_01109	SNT49_01142	Sat464_01089	Shi112_01145	Shi169_01143	Shi417_01135	Shi470_01145	SouthAfrica7_01116	VN1291_01295	XZ274_01299
cheA		Chemotaxis protein CheA	37	37	1	1	557				2399	2492	2428	26695_00397	35A_01229	51_01028	52_01025	83_01066	B38_00995	B8_00420	CHC155_01543	Cuz20_01049	ELS37_00271	F16_01038	F30_00339	F32_00354	F57_01062	G27_01068	Gambia94_24_01054	HPAG1_01005	HUP-B14_00984	India7_01004	J99_01024	Lithuania75_01013	P12_01047	PeCan18_01046	PeCan4_00998	Puno120_00997	Puno135_01044	SJM180_00991	SNT49_01023	Sat464_00971	Shi112_01029	Shi169_01026	Shi417_00985	Shi470_01028	SouthAfrica7_00997	VN1291_01180	XZ274_01178
copP		COP-associated protein	37	37	1	1	3151				200	203	200	26695_01100	35A_00606	51_00388	52_00396	83_00428	B38_00367	B8_01126	CHC155_00478	Cuz20_00430	ELS37_00946	F16_00395	F30_00953	F32_00962	F57_00438	G27_00384	Gambia94_24_00391	HPAG1_00379	HUP-B14_00358	India7_00331	J99_00373	Lithuania75_00378	P12_00377	PeCan18_00373	PeCan4_00367	Puno120_00367	Puno135_00368	SJM180_00373	SNT49_00400	Sat464_00363	Shi112_00427	Shi169_00402	Shi417_00368	Shi470_00371	SouthAfrica7_00364	VN1291_00482	XZ274_00430
mnmA_1		tRNA-specific 2-thiouridylase MnmA	37	37	1	1	1058				1052	1052	1052	26695_00016	35A_00215	51_00016	52_00017	83_00016	B38_00016	B8_01517	CHC155_01216	Cuz20_00015	ELS37_00017	F16_00016	F30_00016	F32_00016	F57_00016	G27_00016	Gambia94_24_00016	HPAG1_00018	HUP-B14_00016	India7_00016	J99_00016	Lithuania75_00016	P12_00016	PeCan18_00016	PeCan4_00017	Puno120_00016	Puno135_00016	SJM180_00016	SNT49_00016	Sat464_00015	Shi112_00017	Shi169_00016	Shi417_00015	Shi470_00017	SouthAfrica7_00016	VN1291_01507	XZ274_00017
colC		GDP-L-colitose synthase	37	37	1	1	994				848	932	929	26695_00047	35A_01511	51_01316	52_01315	83_01350	B38_00045	B8_01488	CHC155_00146	Cuz20_00045	ELS37_00046	F16_01322	F30_01293	F32_01316	F57_01348	G27_00045	Gambia94_24_00045	HPAG1_00047	HUP-B14_00045	India7_00044	J99_00045	Lithuania75_00047	P12_00045	PeCan18_00045	PeCan4_00046	Puno120_00046	Puno135_00045	SJM180_00045	SNT49_00046	Sat464_00044	Shi112_00046	Shi169_00046	Shi417_00044	Shi470_00046	SouthAfrica7_00045	VN1291_00146	XZ274_01476
putP		High-affinity proline transporter PutP	37	37	1	1	808				1490	1499	1495	26695_00057	35A_00270	51_00075	52_00065	83_00068	B38_00051	B8_01430	CHC155_00156	Cuz20_00055	ELS37_00055	F16_00068	F30_01285	F32_00067	F57_00067	G27_00060	Gambia94_24_00055	HPAG1_00058	HUP-B14_00051	India7_00050	J99_00053	Lithuania75_00053	P12_00054	PeCan18_00053	PeCan4_00052	Puno120_00054	Puno135_00054	SJM180_00055	SNT49_00052	Sat464_00051	Shi112_00052	Shi169_00057	Shi417_00051	Shi470_00055	SouthAfrica7_00052	VN1291_00157	XZ274_00077
ureE		Urease accessory protein UreE	37	37	1	1	753				494	512	507	26695_00073	35A_00289	51_00084	52_00089	83_00120	B38_00069	B8_01414	CHC155_00177	Cuz20_00067	ELS37_00072	F16_00091	F30_01269	F32_00086	F57_00086	G27_00081	Gambia94_24_00075	HPAG1_00076	HUP-B14_00068	India7_00064	J99_00073	Lithuania75_00076	P12_00074	PeCan18_00073	PeCan4_00072	Puno120_00070	Puno135_00069	SJM180_00074	SNT49_00104	Sat464_00060	Shi112_00071	Shi169_00068	Shi417_00068	Shi470_00066	SouthAfrica7_00071	VN1291_00178	XZ274_00098
luxS		S-ribosylhomocysteine lyase	37	37	1	1	179				458	467	464	26695_00109	35A_00340	51_00125	52_00128	83_00160	B38_00105	B8_01380	CHC155_00214	Cuz20_00102	ELS37_00109	F16_00129	F30_01223	F32_00125	F57_00135	G27_00117	Gambia94_24_00111	HPAG1_00111	HUP-B14_00103	India7_00100	J99_00110	Lithuania75_00111	P12_00109	PeCan18_00111	PeCan4_00108	Puno120_00107	Puno135_00104	SJM180_00110	SNT49_00140	Sat464_00096	Shi112_00105	Shi169_00105	Shi417_00105	Shi470_00102	SouthAfrica7_00105	VN1291_00215	XZ274_00155
group_1718		hypothetical protein	37	37	1	1	1909				596	602	596	26695_00159	35A_00390	51_00171	52_00174	83_00208	B38_00153	B8_01333	CHC155_00260	Cuz20_00149	ELS37_00156	F16_00176	F30_01175	F32_00172	F57_00183	G27_00165	Gambia94_24_00158	HPAG1_00159	HUP-B14_00150	India7_00147	J99_00157	Lithuania75_00159	P12_00156	PeCan18_00159	PeCan4_00156	Puno120_00155	Puno135_00151	SJM180_00157	SNT49_00187	Sat464_00144	Shi112_00153	Shi169_00152	Shi417_00153	Shi470_00151	SouthAfrica7_00152	VN1291_00263	XZ274_00208
group_1719		hypothetical protein	37	37	1	1	2978				284	332	308	26695_00246	35A_00475	51_00260	52_00265	83_00294	B38_00238	B8_01251	CHC155_00348	Cuz20_00299	ELS37_01078	F16_00263	F30_01086	F32_00262	F57_00271	G27_00248	Gambia94_24_00265	HPAG1_00249	HUP-B14_00233	India7_00206	J99_00243	Lithuania75_00245	P12_00244	PeCan18_00243	PeCan4_00239	Puno120_00239	Puno135_00237	SJM180_00248	SNT49_00276	Sat464_00228	Shi112_00300	Shi169_00271	Shi417_00239	Shi470_00238	SouthAfrica7_00237	VN1291_00352	XZ274_00299
mtaB		Threonylcarbamoyladenosine tRNA methylthiotransferase MtaB	37	37	1	1	3027				1256	1256	1256	26695_00289	35A_00516	51_00304	52_00309	83_00337	B38_00282	B8_01207	CHC155_00391	Cuz20_00343	ELS37_01032	F16_00306	F30_01043	F32_00305	F57_00348	G27_00293	Gambia94_24_00308	HPAG1_00292	HUP-B14_00276	India7_00249	J99_00287	Lithuania75_00286	P12_00287	PeCan18_00286	PeCan4_00282	Puno120_00280	Puno135_00281	SJM180_00289	SNT49_00318	Sat464_00271	Shi112_00343	Shi169_00316	Shi417_00283	Shi470_00281	SouthAfrica7_00280	VN1291_00395	XZ274_00342
dprA		hypothetical protein	37	37	1	1	3084				800	800	800	26695_00337	35A_00566	51_00352	52_00355	83_00389	B38_00328	B8_01161	CHC155_00439	Cuz20_00392	ELS37_00983	F16_00356	F30_00993	F32_01000	F57_00397	G27_00346	Gambia94_24_00356	HPAG1_00343	HUP-B14_00322	India7_00295	J99_00336	Lithuania75_00335	P12_00336	PeCan18_00338	PeCan4_00331	Puno120_00330	Puno135_00329	SJM180_00337	SNT49_00366	Sat464_00319	Shi112_00392	Shi169_00364	Shi417_00330	Shi470_00330	SouthAfrica7_00328	VN1291_00444	XZ274_00392
group_1726		hypothetical protein	37	37	1	1	2482				230	236	231	26695_00601	35A_00995	51_00769	52_00786	83_00823	B38_00761	B8_00740	CHC155_00666	Cuz20_00616	ELS37_00707	F16_00793	F30_00768	F32_00586	F57_00631	G27_00577	Gambia94_24_00580	HPAG1_00566	HUP-B14_00740	India7_00757	J99_00558	Lithuania75_00564	P12_00599	PeCan18_00563	PeCan4_00555	Puno120_00554	Puno135_00551	SJM180_00561	SNT49_00588	Sat464_00743	Shi112_00805	Shi169_00585	Shi417_00547	Shi470_00750	SouthAfrica7_00530	VN1291_00673	XZ274_00887
group_1727		hypothetical protein	37	37	1	1	2434				362	386	367	26695_00640	35A_00958	51_00734	52_00747	83_00784	B38_00724	B8_00778	CHC155_00702	Cuz20_00653	ELS37_00670	F16_00757	F30_00732	F32_00622	F57_00668	G27_00616	Gambia94_24_00617	HPAG1_00606	HUP-B14_00702	India7_00680	J99_00592	Lithuania75_00598	P12_00642	PeCan18_00598	PeCan4_00599	Puno120_00591	Puno135_00588	SJM180_00598	SNT49_00624	Sat464_00706	Shi112_00768	Shi169_00621	Shi417_00584	Shi470_00713	SouthAfrica7_00571	VN1291_00708	XZ274_00844
cadA		Cadmium, zinc and cobalt-transporting ATPase	37	37	1	1	1488				2060	2069	2060	26695_00807	35A_00792	51_00568	52_00579	83_00613	B38_00549	B8_00946	CHC155_00901	Cuz20_00808	ELS37_00500	F16_00589	F30_00567	F32_00783	F57_00833	G27_00789	Gambia94_24_00785	HPAG1_00776	HUP-B14_00535	India7_00509	J99_00754	Lithuania75_00769	P12_00807	PeCan18_00774	PeCan4_00764	Puno120_00749	Puno135_00750	SJM180_00759	SNT49_00789	Sat464_00547	Shi112_00607	Shi169_00782	Shi417_00743	Shi470_00546	SouthAfrica7_00734	VN1291_00902	XZ274_00625
group_1729		hypothetical protein	37	37	1	1	1496				782	782	782	26695_00813	35A_00786	51_00562	52_00573	83_00607	B38_00543	B8_00952	CHC155_00907	Cuz20_00814	ELS37_00494	F16_00583	F30_00561	F32_00789	F57_00840	G27_00795	Gambia94_24_00791	HPAG1_00782	HUP-B14_00529	India7_00503	J99_00760	Lithuania75_00775	P12_00813	PeCan18_00780	PeCan4_00770	Puno120_00755	Puno135_00756	SJM180_00765	SNT49_00795	Sat464_00539	Shi112_00601	Shi169_00788	Shi417_00749	Shi470_00540	SouthAfrica7_00740	VN1291_00908	XZ274_00619
group_1731		hypothetical protein	37	37	1	1	3291				656	656	656	26695_00882	35A_00719	51_00498	52_00504	83_00539	B38_00473	B8_01017	CHC155_00975	Cuz20_00887	ELS37_00431	F16_00517	F30_00495	F32_00857	F57_00905	G27_00861	Gambia94_24_00855	HPAG1_00847	HUP-B14_00466	India7_00440	J99_00826	Lithuania75_00843	P12_00873	PeCan18_00844	PeCan4_00838	Puno120_00821	Puno135_00825	SJM180_00829	SNT49_00863	Sat464_00467	Shi112_00535	Shi169_00856	Shi417_00820	Shi470_00475	SouthAfrica7_00805	VN1291_00977	XZ274_00548
group_1732		hypothetical protein	37	37	1	1	3279				875	881	875	26695_00892	35A_00709	51_00488	52_00494	83_00529	B38_00463	B8_01028	CHC155_00985	Cuz20_00897	ELS37_00421	F16_00507	F30_00485	F32_00867	F57_00915	G27_00871	Gambia94_24_00865	HPAG1_00857	HUP-B14_00456	India7_00430	J99_00836	Lithuania75_00853	P12_00883	PeCan18_00854	PeCan4_00848	Puno120_00831	Puno135_00835	SJM180_00839	SNT49_00873	Sat464_00457	Shi112_00525	Shi169_00866	Shi417_00830	Shi470_00465	SouthAfrica7_00815	VN1291_00987	XZ274_00537
btuB_1		Vitamin B12 transporter BtuB	37	37	1	1	3277				2369	2378	2375	26695_00894	35A_00707	51_00486	52_00492	83_00527	B38_00461	B8_01030	CHC155_00987	Cuz20_00899	ELS37_00419	F16_00505	F30_00483	F32_00869	F57_00917	G27_00873	Gambia94_24_00867	HPAG1_00859	HUP-B14_00454	India7_00428	J99_00838	Lithuania75_00855	P12_00885	PeCan18_00856	PeCan4_00850	Puno120_00833	Puno135_00837	SJM180_00841	SNT49_00875	Sat464_00455	Shi112_00523	Shi169_00868	Shi417_00832	Shi470_00463	SouthAfrica7_00817	VN1291_00989	XZ274_00535
yabJ		RutC family protein	37	37	1	1	2062				269	377	374	26695_00963	35A_01148	51_00919	52_00943	83_00982	B38_00898	B8_00576	CHC155_01047	Cuz20_00961	ELS37_00352	F16_00948	F30_00419	F32_00436	F57_00981	G27_00938	Gambia94_24_00937	HPAG1_00927	HUP-B14_00905	India7_00918	J99_00908	Lithuania75_00922	P12_00952	PeCan18_00924	PeCan4_00916	Puno120_00894	Puno135_00902	SJM180_00909	SNT49_00942	Sat464_00880	Shi112_00951	Shi169_00934	Shi417_00898	Shi470_00935	SouthAfrica7_00879	VN1291_01049	XZ274_01052
group_1736		hypothetical protein	37	37	1	1	2053				614	614	614	26695_00974	35A_01159	51_00930	52_00954	83_00993	B38_00908	B8_00566	CHC155_01058	Cuz20_00972	ELS37_00341	F16_00959	F30_00408	F32_00425	F57_00992	G27_00950	Gambia94_24_00947	HPAG1_00939	HUP-B14_00916	India7_00928	J99_00918	Lithuania75_00933	P12_00962	PeCan18_00934	PeCan4_00927	Puno120_00905	Puno135_00913	SJM180_00919	SNT49_00952	Sat464_00891	Shi112_00962	Shi169_00945	Shi417_00909	Shi470_00947	SouthAfrica7_00923	VN1291_01060	XZ274_01064
glyQ		Glycine--tRNA ligase alpha subunit	37	37	1	1	2044				884	911	896	26695_00983	35A_01168	51_00939	52_00963	83_01002	B38_00917	B8_00557	CHC155_01068	Cuz20_00981	ELS37_00332	F16_00968	F30_00399	F32_00416	F57_01001	G27_00959	Gambia94_24_00956	HPAG1_00948	HUP-B14_00925	India7_00938	J99_00927	Lithuania75_00942	P12_00971	PeCan18_00943	PeCan4_00936	Puno120_00914	Puno135_00922	SJM180_00928	SNT49_00961	Sat464_00900	Shi112_00971	Shi169_00954	Shi417_00918	Shi470_00957	SouthAfrica7_00932	VN1291_01070	XZ274_01075
dapA		4-hydroxy-tetrahydrodipicolinate synthase	37	37	1	1	3211				902	902	902	26695_01040	35A_00666	51_00448	52_00455	83_00487	B38_00426	B8_01067	CHC155_00537	Cuz20_00491	ELS37_00886	F16_00454	F30_00894	F32_00903	F57_00498	G27_00445	Gambia94_24_00449	HPAG1_00438	HUP-B14_00417	India7_00391	J99_00431	Lithuania75_00437	P12_00436	PeCan18_00431	PeCan4_00426	Puno120_00428	Puno135_00428	SJM180_00432	SNT49_00460	Sat464_00421	Shi112_00488	Shi169_00461	Shi417_00426	Shi470_00429	SouthAfrica7_00422	VN1291_00541	XZ274_00494
hcpC_2		Putative beta-lactamase HcpC	37	37	1	1	518				872	872	872	26695_01124	35A_01266	51_01065	52_01063	83_01103	B38_01032	B8_00382	CHC155_01505	Cuz20_01086	ELS37_00231	F16_01077	F30_00302	F32_01068	F57_01100	G27_01105	Gambia94_24_01093	HPAG1_01043	HUP-B14_01022	India7_01042	J99_01061	Lithuania75_01050	P12_01084	PeCan18_01083	PeCan4_01036	Puno120_01035	Puno135_01089	SJM180_01029	SNT49_01061	Sat464_01008	Shi112_01065	Shi169_01063	Shi417_01022	Shi470_01065	SouthAfrica7_01035	VN1291_01218	XZ274_01216
group_1747		hypothetical protein	37	37	1	1	506				1130	1319	1271	26695_01132	35A_01274	51_01074	52_01072	83_01111	B38_01040	B8_00374	CHC155_01496	Cuz20_01095	ELS37_00222	F16_01086	F30_00293	F32_01077	F57_01109	G27_01113	Gambia94_24_01102	HPAG1_01052	HUP-B14_01031	India7_01050	J99_01070	Lithuania75_01058	P12_01092	PeCan18_01092	PeCan4_01044	Puno120_01044	Puno135_01098	SJM180_01038	SNT49_01069	Sat464_01017	Shi112_01074	Shi169_01072	Shi417_01031	Shi470_01074	SouthAfrica7_01044	VN1291_01227	XZ274_01226
group_1748		hypothetical protein	37	37	1	1	505				662	671	666	26695_01133	35A_01275	51_01075	52_01073	83_01112	B38_01041	B8_00373	CHC155_01495	Cuz20_01096	ELS37_00221	F16_01087	F30_00292	F32_01078	F57_01110	G27_01114	Gambia94_24_01103	HPAG1_01053	HUP-B14_01032	India7_01051	J99_01071	Lithuania75_01059	P12_01093	PeCan18_01093	PeCan4_01045	Puno120_01045	Puno135_01099	SJM180_01039	SNT49_01070	Sat464_01018	Shi112_01075	Shi169_01073	Shi417_01032	Shi470_01075	SouthAfrica7_01045	VN1291_01228	XZ274_01227
atpF_1		ATP synthase subunit b	37	37	1	1	468				515	515	515	26695_01163	35A_01302	51_01103	52_01101	83_01139	B38_01071	B8_00342	CHC155_01468	Cuz20_01124	ELS37_00192	F16_01114	F30_00265	F32_01106	F57_01137	G27_01145	Gambia94_24_01133	HPAG1_01081	HUP-B14_01064	India7_01080	J99_01102	Lithuania75_01089	P12_01122	PeCan18_01123	PeCan4_01073	Puno120_01073	Puno135_01127	SJM180_01069	SNT49_01100	Sat464_01047	Shi112_01104	Shi169_01101	Shi417_01060	Shi470_01104	SouthAfrica7_01075	VN1291_01255	XZ274_01255
group_1750		hypothetical protein	37	37	1	1	843				656	656	656	26695_01263	35A_01403	51_01207	52_01204	83_01240	B38_01171	B8_00238	CHC155_01369	Cuz20_01224	ELS37_01240	F16_01212	F30_00168	F32_01204	F57_01239	G27_01250	Gambia94_24_01231	HPAG1_01184	HUP-B14_01165	India7_01244	J99_01198	Lithuania75_01190	P12_01224	PeCan18_01224	PeCan4_01172	Puno120_01173	Puno135_01230	SJM180_01168	SNT49_01203	Sat464_01146	Shi112_01204	Shi169_01202	Shi417_01194	Shi470_01203	SouthAfrica7_01178	VN1291_01354	XZ274_01359
ndhD1		NAD(P)H-quinone oxidoreductase chain 4 1	37	37	1	1	893				482	1538	1509	26695_01304	35A_01443	51_01247	52_01245	83_01281	B38_01212	B8_00198	CHC155_01328	Cuz20_01266	ELS37_01281	F16_01253	F30_00128	F32_01246	F57_01280	G27_01291	Gambia94_24_01273	HPAG1_01225	HUP-B14_01206	India7_01285	J99_01239	Lithuania75_01231	P12_01265	PeCan18_01264	PeCan4_01214	Puno120_01214	Puno135_01272	SJM180_01208	SNT49_01244	Sat464_01188	Shi112_01249	Shi169_01244	Shi417_01235	Shi470_01245	SouthAfrica7_01219	VN1291_01395	XZ274_01406
group_1753		hypothetical protein	37	37	1	1	954				200	200	200	26695_01342	35A_01477	51_01282	52_01281	83_01315	B38_01251	B8_00160	CHC155_01293	Cuz20_01303	ELS37_01317	F16_01287	F30_00094	F32_01281	F57_01314	G27_01337	Gambia94_24_01310	HPAG1_01264	HUP-B14_01246	India7_01321	J99_01276	Lithuania75_01267	P12_01304	PeCan18_01303	PeCan4_01248	Puno120_01250	Puno135_01308	SJM180_01248	SNT49_01283	Sat464_01224	Shi112_01286	Shi169_01279	Shi417_01271	Shi470_01279	SouthAfrica7_01256	VN1291_01430	XZ274_01442
group_1754		hypothetical protein	37	37	1	1	972				374	377	376	26695_01357	35A_01492	51_01297	52_01296	83_01331	B38_01266	B8_00145	CHC155_01279	Cuz20_01318	ELS37_01333	F16_01302	F30_00079	F32_01296	F57_01329	G27_01351	Gambia94_24_01325	HPAG1_01279	HUP-B14_01261	India7_01335	J99_01290	Lithuania75_01283	P12_01318	PeCan18_01318	PeCan4_01263	Puno120_01266	Puno135_01323	SJM180_01263	SNT49_01297	Sat464_01239	Shi112_01302	Shi169_01295	Shi417_01287	Shi470_01294	SouthAfrica7_01271	VN1291_01444	XZ274_01457
lon		Lon protease	37	37	1	1	1072				2468	2519	2489	26695_01410	35A_00228	51_00029	52_00030	83_00029	B38_01325	B8_01463	CHC155_01229	Cuz20_01371	ELS37_01389	F16_00029	F30_00029	F32_00029	F57_00029	G27_01401	Gambia94_24_01378	HPAG1_01332	HUP-B14_01329	India7_01388	J99_01339	Lithuania75_01335	P12_01404	PeCan18_01515	PeCan4_01315	Puno120_01321	Puno135_01377	SJM180_01347	SNT49_01343	Sat464_01292	Shi112_01355	Shi169_01349	Shi417_01340	Shi470_01348	SouthAfrica7_01452	VN1291_01494	XZ274_00030
recN		DNA repair protein RecN	37	37	1	1	240				1568	1574	1573	26695_01424	35A_00135	51_01491	52_01484	83_01532	B38_01468	B8_01596	CHC155_01136	Cuz20_01511	ELS37_01534	F16_01487	F30_01460	F32_01477	F57_01508	G27_01546	Gambia94_24_01566	HPAG1_01482	HUP-B14_01477	India7_01414	J99_01484	Lithuania75_01512	P12_01556	PeCan18_01367	PeCan4_01458	Puno120_01494	Puno135_01514	SJM180_01497	SNT49_01492	Sat464_01433	Shi112_01528	Shi169_01492	Shi417_01517	Shi470_01494	SouthAfrica7_01436	VN1291_01589	XZ274_01645
group_1763		hypothetical protein	37	37	1	1	386				659	695	680	26695_01497	35A_00056	51_01402	52_01406	83_01436	B38_01390	B8_00065	CHC155_00064	Cuz20_01436	ELS37_01458	F16_01410	F30_01377	F32_01400	F57_01431	G27_01467	Gambia94_24_01486	HPAG1_01452	HUP-B14_01400	India7_01490	J99_01408	Lithuania75_01403	P12_01476	PeCan18_01444	PeCan4_01380	Puno120_01390	Puno135_01440	SJM180_01418	SNT49_01414	Sat464_01359	Shi112_01453	Shi169_01414	Shi417_01406	Shi470_01416	SouthAfrica7_01353	VN1291_00064	XZ274_01566
rppH		RNA pyrophosphohydrolase	37	37	1	1	840				467	485	470	26695_01260	35A_01400	51_01204	52_01201	83_01237	B38_01168	B8_00241	CHC155_01372	Cuz20_01221	ELS37_01237	F16_01209	F30_00171	F32_01201	F57_01236	G27_01247	Gambia94_24_01228	HPAG1_01181	HUP-B14_01162	India7_01241	J99_01195	Lithuania75_01187	P12_01221	PeCan18_01221	PeCan4_01169	Puno120_01170	Puno135_01227	SJM180_01165	SNT49_01200	Sat464_01143	Shi112_01201	Shi169_01199	Shi417_01191	Shi470_01200	SouthAfrica7_01175	VN1291_01351	XZ274_01356
group_1784		hypothetical protein	37	37	1	1	2481				2822	2939	2918	26695_00602	35A_00994	51_00768	52_00785	83_00822	B38_00760	B8_00741	CHC155_00667	Cuz20_00617	ELS37_00706	F16_00792	F30_00767	F32_00587	F57_00632	G27_00578	Gambia94_24_00581	HPAG1_00567	HUP-B14_00739	India7_00756	J99_00559	Lithuania75_00565	P12_00600	PeCan18_00564	PeCan4_00556	Puno120_00555	Puno135_00552	SJM180_00562	SNT49_00589	Sat464_00742	Shi112_00804	Shi169_00586	Shi417_00548	Shi470_00749	SouthAfrica7_00531	VN1291_00674	XZ274_00886
rnaJ		Ribonuclease J	37	37	1	1	84				2069	2111	2080	26695_01461	35A_00018	51_01363	52_01365	83_01397	B38_01355	B8_00106	CHC155_00101	Cuz20_01398	ELS37_01421	F16_01372	F30_01339	F32_01361	F57_01392	G27_01428	Gambia94_24_01410	HPAG1_01360	HUP-B14_01362	India7_01529	J99_01372	Lithuania75_01364	P12_01434	PeCan18_01483	PeCan4_01343	Puno120_01352	Puno135_01405	SJM180_01377	SNT49_01371	Sat464_01321	Shi112_01414	Shi169_01377	Shi417_01368	Shi470_01377	SouthAfrica7_01311	VN1291_00101	XZ274_01524
ribH		6,7-dimethyl-8-ribityllumazine synthase	37	37	1	1	1048				272	470	464	26695_00002	35A_00201	51_00002	52_00002	83_00002	B38_00002	B8_01531	CHC155_01203	Cuz20_00002	ELS37_00002	F16_00002	F30_00002	F32_00002	F57_00002	G27_00002	Gambia94_24_00002	HPAG1_00004	HUP-B14_00002	India7_00002	J99_00002	Lithuania75_00002	P12_00002	PeCan18_00002	PeCan4_00002	Puno120_00002	Puno135_00002	SJM180_00002	SNT49_00002	Sat464_00002	Shi112_00002	Shi169_00002	Shi417_00002	Shi470_00002	SouthAfrica7_00002	VN1291_01521	XZ274_00003
virB4_1		Type IV secretion system protein virB4	37	37	1	1	1062				2363	2363	2363	26695_00020	35A_00219	51_00020	52_00021	83_00020	B38_00020	B8_01513	CHC155_01220	Cuz20_00019	ELS37_00021	F16_00020	F30_00020	F32_00020	F57_00020	G27_00020	Gambia94_24_00020	HPAG1_00022	HUP-B14_00020	India7_00020	J99_00020	Lithuania75_00020	P12_00020	PeCan18_00020	PeCan4_00021	Puno120_00020	Puno135_00020	SJM180_00020	SNT49_00020	Sat464_00019	Shi112_00021	Shi169_00020	Shi417_00019	Shi470_00021	SouthAfrica7_00020	VN1291_01503	XZ274_00021
clpA		ATP-dependent Clp protease ATP-binding subunit ClpA	37	37	1	1	1008				2219	2228	2223	26695_00034	35A_01522	51_01327	52_01326	83_01361	B38_00034	B8_01499	CHC155_00135	Cuz20_00034	ELS37_00035	F16_01333	F30_01304	F32_01327	F57_01359	G27_00034	Gambia94_24_00034	HPAG1_00036	HUP-B14_00034	India7_00034	J99_00034	Lithuania75_00035	P12_00034	PeCan18_00034	PeCan4_00035	Puno120_00035	Puno135_00034	SJM180_00034	SNT49_00035	Sat464_00033	Shi112_00035	Shi169_00035	Shi417_00033	Shi470_00035	SouthAfrica7_00034	VN1291_00135	XZ274_01486
group_1790		hypothetical protein	37	37	1	1	1918				206	206	206	26695_00150	35A_00381	51_00162	52_00165	83_00199	B38_00144	B8_01342	CHC155_00251	Cuz20_00140	ELS37_00147	F16_00167	F30_01184	F32_00163	F57_00174	G27_00155	Gambia94_24_00149	HPAG1_00150	HUP-B14_00141	India7_00138	J99_00148	Lithuania75_00150	P12_00147	PeCan18_00150	PeCan4_00147	Puno120_00146	Puno135_00142	SJM180_00148	SNT49_00178	Sat464_00135	Shi112_00144	Shi169_00143	Shi417_00144	Shi470_00142	SouthAfrica7_00143	VN1291_00254	XZ274_00198
lolD		Lipoprotein-releasing system ATP-binding protein LolD	37	37	1	1	1878				641	641	641	26695_00181	35A_00412	51_00195	52_00198	83_00231	B38_00174	B8_01312	CHC155_00281	Cuz20_00170	ELS37_01140	F16_00198	F30_01151	F32_00196	F57_00205	G27_00187	Gambia94_24_00179	HPAG1_00181	HUP-B14_00171	India7_01193	J99_00180	Lithuania75_00180	P12_00180	PeCan18_00180	PeCan4_00177	Puno120_00176	Puno135_00172	SJM180_00182	SNT49_00212	Sat464_00165	Shi112_00174	Shi169_00173	Shi417_00174	Shi470_00172	SouthAfrica7_00174	VN1291_00284	XZ274_00232
lpxD		UDP-3-O-acylglucosamine N-acyltransferase	37	37	1	1	2917				1010	1010	1010	26695_00198	35A_00427	51_00212	52_00214	83_00246	B38_00190	B8_01296	CHC155_00297	Cuz20_00187	ELS37_01125	F16_00213	F30_01134	F32_00211	F57_00222	G27_00203	Gambia94_24_00194	HPAG1_00195	HUP-B14_00188	India7_01178	J99_00195	Lithuania75_00197	P12_00198	PeCan18_00196	PeCan4_00192	Puno120_00192	Puno135_00188	SJM180_00198	SNT49_00228	Sat464_00181	Shi112_00191	Shi169_00190	Shi417_00191	Shi470_00188	SouthAfrica7_00189	VN1291_00300	XZ274_00248
group_1795		hypothetical protein	37	37	1	1	2927				383	389	383	26695_00207	35A_00435	51_00220	52_00224	83_00255	B38_00198	B8_01288	CHC155_00306	Cuz20_00226	ELS37_01117	F16_00221	F30_01125	F32_00220	F57_00230	G27_00211	Gambia94_24_00226	HPAG1_00203	HUP-B14_00196	India7_01138	J99_00203	Lithuania75_00205	P12_00206	PeCan18_00204	PeCan4_00200	Puno120_00200	Puno135_00196	SJM180_00207	SNT49_00236	Sat464_00189	Shi112_00213	Shi169_00198	Shi417_00199	Shi470_00196	SouthAfrica7_00197	VN1291_00309	XZ274_00258
group_1796		hypothetical protein	37	37	1	1	3016				398	398	398	26695_00278	35A_00505	51_00293	52_00298	83_00326	B38_00271	B8_01218	CHC155_00380	Cuz20_00332	ELS37_01043	F16_00295	F30_01054	F32_00294	F57_00337	G27_00281	Gambia94_24_00297	HPAG1_00281	HUP-B14_00265	India7_00238	J99_00276	Lithuania75_00275	P12_00276	PeCan18_00275	PeCan4_00271	Puno120_00269	Puno135_00270	SJM180_00278	SNT49_00307	Sat464_00260	Shi112_00332	Shi169_00305	Shi417_00272	Shi470_00270	SouthAfrica7_00269	VN1291_00384	XZ274_00331
ywiE		Cardiolipin synthase	37	37	1	1	3072				542	542	542	26695_00326	35A_00554	51_00340	52_00343	83_00377	B38_00316	B8_01173	CHC155_00427	Cuz20_00380	ELS37_00995	F16_00344	F30_01005	F32_01012	F57_00385	G27_00334	Gambia94_24_00344	HPAG1_00331	HUP-B14_00310	India7_00283	J99_00324	Lithuania75_00323	P12_00324	PeCan18_00326	PeCan4_00319	Puno120_00318	Puno135_00317	SJM180_00325	SNT49_00354	Sat464_00307	Shi112_00380	Shi169_00352	Shi417_00318	Shi470_00318	SouthAfrica7_00316	VN1291_00432	XZ274_00380
group_1800		hypothetical protein	37	37	1	1	3073				737	737	737	26695_00327	35A_00555	51_00341	52_00344	83_00378	B38_00317	B8_01172	CHC155_00428	Cuz20_00381	ELS37_00994	F16_00345	F30_01004	F32_01011	F57_00386	G27_00335	Gambia94_24_00345	HPAG1_00332	HUP-B14_00311	India7_00284	J99_00325	Lithuania75_00324	P12_00325	PeCan18_00327	PeCan4_00320	Puno120_00319	Puno135_00318	SJM180_00326	SNT49_00355	Sat464_00308	Shi112_00381	Shi169_00353	Shi417_00319	Shi470_00319	SouthAfrica7_00317	VN1291_00433	XZ274_00381
rplI		50S ribosomal protein L9	37	37	1	1	2589				449	449	449	26695_00530	35A_01064	51_00839	52_00855	83_00895	B38_00803	B8_00690	CHC155_00597	Cuz20_00545	ELS37_00756	F16_00862	F30_00837	F32_00518	F57_00561	G27_00503	Gambia94_24_00506	HPAG1_00493	HUP-B14_00789	India7_00829	J99_00487	Lithuania75_00495	P12_00529	PeCan18_00492	PeCan4_00486	Puno120_00484	Puno135_00484	SJM180_00513	SNT49_00518	Sat464_00801	Shi112_00873	Shi169_00515	Shi417_00479	Shi470_00820	SouthAfrica7_00488	VN1291_00602	XZ274_00962
group_1814		hypothetical protein	37	37	1	1	2509				203	245	242	26695_00579	35A_01017	51_00791	52_00809	83_00845	B38_00783	B8_00718	CHC155_00644	Cuz20_00594	ELS37_00729	F16_00815	F30_00790	F32_00564	F57_00609	G27_00554	Gambia94_24_00556	HPAG1_00544	HUP-B14_00762	India7_00779	J99_00534	Lithuania75_00542	P12_00577	PeCan18_00540	PeCan4_00533	Puno120_00532	Puno135_00529	SJM180_00539	SNT49_00566	Sat464_00765	Shi112_00827	Shi169_00563	Shi417_00525	Shi470_00772	SouthAfrica7_00507	VN1291_00650	XZ274_00911
group_1825		hypothetical protein	37	37	1	1	2455				659	704	680	26695_00623	35A_00975	51_00749	52_00764	83_00801	B38_00740	B8_00763	CHC155_00687	Cuz20_00638	ELS37_00686	F16_00773	F30_00747	F32_00606	F57_00651	G27_00600	Gambia94_24_00602	HPAG1_00588	HUP-B14_00718	India7_00699	J99_00578	Lithuania75_00583	P12_00622	PeCan18_00583	PeCan4_00584	Puno120_00576	Puno135_00572	SJM180_00581	SNT49_00610	Sat464_00722	Shi112_00784	Shi169_00606	Shi417_00568	Shi470_00729	SouthAfrica7_00555	VN1291_00693	XZ274_00866
group_1826		hypothetical protein	37	37	1	1	2449				332	332	332	26695_00631	35A_00967	51_00743	52_00757	83_00794	B38_00733	B8_00769	CHC155_00693	Cuz20_00644	ELS37_00680	F16_00767	F30_00741	F32_00612	F57_00658	G27_00607	Gambia94_24_00608	HPAG1_00596	HUP-B14_00711	India7_00691	J99_00582	Lithuania75_00589	P12_00630	PeCan18_00588	PeCan4_00590	Puno120_00582	Puno135_00578	SJM180_00588	SNT49_00616	Sat464_00716	Shi112_00778	Shi169_00612	Shi417_00574	Shi470_00723	SouthAfrica7_00560	VN1291_00699	XZ274_00859
murA		UDP-N-acetylglucosamine 1-carboxyvinyltransferase	37	37	1	1	2400				1268	1268	1268	26695_00666	35A_00933	51_00710	52_00723	83_00703	B38_00698	B8_00804	CHC155_00811	Cuz20_00677	ELS37_00643	F16_00678	F30_00708	F32_00694	F57_00692	G27_00642	Gambia94_24_00644	HPAG1_00633	HUP-B14_00676	India7_00654	J99_00618	Lithuania75_00624	P12_00668	PeCan18_00626	PeCan4_00677	Puno120_00664	Puno135_00612	SJM180_00624	SNT49_00651	Sat464_00681	Shi112_00744	Shi169_00645	Shi417_00609	Shi470_00687	SouthAfrica7_00596	VN1291_00814	XZ274_00818
mqnE		Aminodeoxyfutalosine synthase	37	37	1	1	2394				1082	1124	1104	26695_00672	35A_00927	51_00704	52_00717	83_00709	B38_00692	B8_00811	CHC155_00805	Cuz20_00683	ELS37_00637	F16_00684	F30_00702	F32_00688	F57_00698	G27_00648	Gambia94_24_00650	HPAG1_00640	HUP-B14_00670	India7_00648	J99_00624	Lithuania75_00631	P12_00674	PeCan18_00632	PeCan4_00670	Puno120_00658	Puno135_00618	SJM180_00630	SNT49_00657	Sat464_00675	Shi112_00738	Shi169_00652	Shi417_00615	Shi470_00681	SouthAfrica7_00602	VN1291_00808	XZ274_00811
lolE		Lipoprotein-releasing system transmembrane protein LolE	37	37	1	1	1481				1190	1232	1229	26695_00803	35A_00795	51_00572	52_00585	83_00616	B38_00557	B8_00943	CHC155_00898	Cuz20_00805	ELS37_00503	F16_00592	F30_00571	F32_00780	F57_00830	G27_00786	Gambia94_24_00782	HPAG1_00773	HUP-B14_00539	India7_00512	J99_00751	Lithuania75_00765	P12_00804	PeCan18_00771	PeCan4_00761	Puno120_00746	Puno135_00746	SJM180_00755	SNT49_00786	Sat464_00550	Shi112_00610	Shi169_00779	Shi417_00740	Shi470_00549	SouthAfrica7_00730	VN1291_00899	XZ274_00628
speE		Polyamine aminopropyltransferase	37	37	1	1	1534				788	788	788	26695_00849	35A_00749	51_00526	52_00533	83_00570	B38_00507	B8_00987	CHC155_00947	Cuz20_00849	ELS37_00459	F16_00546	F30_00525	F32_00826	F57_00877	G27_00833	Gambia94_24_00827	HPAG1_00818	HUP-B14_00494	India7_00468	J99_00798	Lithuania75_00811	P12_00848	PeCan18_00815	PeCan4_00808	Puno120_00791	Puno135_00791	SJM180_00800	SNT49_00833	Sat464_00504	Shi112_00563	Shi169_00824	Shi417_00784	Shi470_00505	SouthAfrica7_00776	VN1291_00949	XZ274_00577
dut		Deoxyuridine 5'-triphosphate nucleotidohydrolase	37	37	1	1	3290				437	437	437	26695_00883	35A_00718	51_00497	52_00503	83_00538	B38_00472	B8_01018	CHC155_00976	Cuz20_00888	ELS37_00430	F16_00516	F30_00494	F32_00858	F57_00906	G27_00862	Gambia94_24_00856	HPAG1_00848	HUP-B14_00465	India7_00439	J99_00827	Lithuania75_00844	P12_00874	PeCan18_00845	PeCan4_00839	Puno120_00822	Puno135_00826	SJM180_00830	SNT49_00864	Sat464_00466	Shi112_00534	Shi169_00857	Shi417_00821	Shi470_00474	SouthAfrica7_00806	VN1291_00978	XZ274_00547
rpsO		30S ribosomal protein S15	37	37	1	1	3185				272	272	272	26695_01067	35A_00640	51_00422	52_00429	83_00461	B38_00400	B8_01093	CHC155_00511	Cuz20_00465	ELS37_00912	F16_00428	F30_00920	F32_00929	F57_00472	G27_00418	Gambia94_24_00423	HPAG1_00412	HUP-B14_00391	India7_00365	J99_00405	Lithuania75_00411	P12_00410	PeCan18_00405	PeCan4_00400	Puno120_00402	Puno135_00401	SJM180_00406	SNT49_00433	Sat464_00395	Shi112_00462	Shi169_00435	Shi417_00400	Shi470_00403	SouthAfrica7_00396	VN1291_00515	XZ274_00467
panB		3-methyl-2-oxobutanoate hydroxymethyltransferase	37	37	1	1	3165				812	812	812	26695_01085	35A_00621	51_00403	52_00411	83_00443	B38_00382	B8_01111	CHC155_00493	Cuz20_00447	ELS37_00930	F16_00410	F30_00938	F32_00947	F57_00453	G27_00399	Gambia94_24_00406	HPAG1_00394	HUP-B14_00373	India7_00346	J99_00388	Lithuania75_00393	P12_00392	PeCan18_00388	PeCan4_00382	Puno120_00382	Puno135_00383	SJM180_00388	SNT49_00415	Sat464_00378	Shi112_00444	Shi169_00417	Shi417_00383	Shi470_00386	SouthAfrica7_00379	VN1291_00497	XZ274_00446
cah		Carbonic anhydrase	37	37	1	1	1637				608	773	740	26695_01213	35A_01353	51_01158	52_01153	83_01191	B38_01121	B8_00289	CHC155_01417	Cuz20_01176	ELS37_01190	F16_01164	F30_00216	F32_01156	F57_01189	G27_01198	Gambia94_24_01184	HPAG1_01131	HUP-B14_01117	India7_01195	J99_01151	Lithuania75_01141	P12_01172	PeCan18_01174	PeCan4_01123	Puno120_01124	Puno135_01180	SJM180_01119	SNT49_01152	Sat464_01099	Shi112_01156	Shi169_01153	Shi417_01145	Shi470_01155	SouthAfrica7_01129	VN1291_01305	XZ274_01310
group_1846		hypothetical protein	37	37	1	1	1311				572	722	711	26695_01379	35A_00261	51_00062	52_00056	83_00059	B38_01287	B8_00124	CHC155_01256	Cuz20_01339	ELS37_01354	F16_00057	F30_00056	F32_00058	F57_00058	G27_01373	Gambia94_24_01346	HPAG1_01301	HUP-B14_01282	India7_01358	J99_01311	Lithuania75_01304	P12_01339	PeCan18_01340	PeCan4_01285	Puno120_01288	Puno135_01343	SJM180_01284	SNT49_01318	Sat464_01261	Shi112_01324	Shi169_01317	Shi417_01308	Shi470_01317	SouthAfrica7_01519	VN1291_01466	XZ274_00066
ctpB		hypothetical protein	37	37	1	1	1314				1364	1379	1364	26695_01381	35A_00259	51_00060	52_00054	83_00057	B38_01289	B8_00122	CHC155_01254	Cuz20_01341	ELS37_01356	F16_00055	F30_00054	F32_00056	F57_00056	G27_01375	Gambia94_24_01348	HPAG1_01303	HUP-B14_01284	India7_01360	J99_01313	Lithuania75_01306	P12_01341	PeCan18_01342	PeCan4_01287	Puno120_01290	Puno135_01345	SJM180_01286	SNT49_01320	Sat464_01263	Shi112_01326	Shi169_01319	Shi417_01310	Shi470_01319	SouthAfrica7_01517	VN1291_01468	XZ274_00064
fliW2		Flagellar assembly factor FliW 2	37	37	1	1	1076				338	440	389	26695_01408	35A_00231	51_00032	52_00033	83_00032	B38_01322	B8_01460	CHC155_01231	Cuz20_01368	ELS37_01386	F16_00032	F30_00032	F32_00032	F57_00032	G27_01398	Gambia94_24_01375	HPAG1_01329	HUP-B14_01326	India7_01385	J99_01336	Lithuania75_01332	P12_01401	PeCan18_01518	PeCan4_01313	Puno120_01318	Puno135_01374	SJM180_01344	SNT49_01341	Sat464_01289	Shi112_01352	Shi169_01346	Shi417_01337	Shi470_01345	SouthAfrica7_01455	VN1291_01492	XZ274_00033
group_1850		hypothetical protein	37	37	1	1	238				296	296	296	26695_01422	35A_00137	51_01493	52_01486	83_01534	B38_01470	B8_01594	CHC155_01138	Cuz20_01513	ELS37_01536	F16_01489	F30_01462	F32_01479	F57_01510	G27_01548	Gambia94_24_01568	HPAG1_01484	HUP-B14_01479	India7_01412	J99_01486	Lithuania75_01514	P12_01558	PeCan18_01365	PeCan4_01460	Puno120_01496	Puno135_01516	SJM180_01499	SNT49_01494	Sat464_01435	Shi112_01530	Shi169_01494	Shi417_01519	Shi470_01496	SouthAfrica7_01438	VN1291_01587	XZ274_01647
group_1851		hypothetical protein	37	37	1	1	395				473	590	582	26695_01492	35A_00051	51_01397	52_01401	83_01431	B38_01385	B8_00070	CHC155_00069	Cuz20_01431	ELS37_01453	F16_01405	F30_01372	F32_01395	F57_01426	G27_01462	Gambia94_24_01481	HPAG1_01457	HUP-B14_01395	India7_01495	J99_01403	Lithuania75_01398	P12_01471	PeCan18_01449	PeCan4_01375	Puno120_01384	Puno135_01435	SJM180_01413	SNT49_01409	Sat464_01354	Shi112_01448	Shi169_01409	Shi417_01401	Shi470_01411	SouthAfrica7_01348	VN1291_00069	XZ274_01560
group_1852		hypothetical protein	37	37	1	1	389				815	815	815	26695_01494	35A_00053	51_01399	52_01403	83_01433	B38_01387	B8_00068	CHC155_00067	Cuz20_01433	ELS37_01455	F16_01407	F30_01374	F32_01397	F57_01428	G27_01464	Gambia94_24_01483	HPAG1_01455	HUP-B14_01397	India7_01493	J99_01405	Lithuania75_01400	P12_01473	PeCan18_01447	PeCan4_01377	Puno120_01386	Puno135_01437	SJM180_01415	SNT49_01411	Sat464_01356	Shi112_01450	Shi169_01411	Shi417_01403	Shi470_01413	SouthAfrica7_01350	VN1291_00067	XZ274_01562
fliA		RNA polymerase sigma factor FliA	37	37	1	1	3193				743	752	748	26695_01059	35A_00648	51_00430	52_00437	83_00469	B38_00408	B8_01085	CHC155_00519	Cuz20_00473	ELS37_00904	F16_00436	F30_00912	F32_00921	F57_00480	G27_00426	Gambia94_24_00431	HPAG1_00420	HUP-B14_00399	India7_00373	J99_00413	Lithuania75_00419	P12_00418	PeCan18_00413	PeCan4_00408	Puno120_00410	Puno135_00409	SJM180_00414	SNT49_00441	Sat464_00403	Shi112_00470	Shi169_00443	Shi417_00408	Shi470_00411	SouthAfrica7_00404	VN1291_00523	XZ274_00475
der		GTPase Der	37	37	1	1	1536				791	1394	1368	26695_00851	35A_00747	51_00524	52_00531	83_00568	B38_00505	B8_00989	CHC155_00949	Cuz20_00851	ELS37_00457	F16_00544	F30_00523	F32_00828	F57_00879	G27_00835	Gambia94_24_00829	HPAG1_00820	HUP-B14_00492	India7_00466	J99_00800	Lithuania75_00813	P12_00850	PeCan18_00817	PeCan4_00810	Puno120_00793	Puno135_00793	SJM180_00802	SNT49_00835	Sat464_00502	Shi112_00561	Shi169_00826	Shi417_00786	Shi470_00503	SouthAfrica7_00778	VN1291_00951	XZ274_00575
group_1904		hypothetical protein	37	37	1	1	1063				1340	1340	1340	26695_00021	35A_00220	51_00021	52_00022	83_00021	B38_00021	B8_01512	CHC155_01221	Cuz20_00020	ELS37_00022	F16_00021	F30_00021	F32_00021	F57_00021	G27_00021	Gambia94_24_00021	HPAG1_00023	HUP-B14_00021	India7_00021	J99_00021	Lithuania75_00021	P12_00021	PeCan18_00021	PeCan4_00022	Puno120_00021	Puno135_00021	SJM180_00021	SNT49_00021	Sat464_00020	Shi112_00022	Shi169_00021	Shi417_00020	Shi470_00022	SouthAfrica7_00021	VN1291_01502	XZ274_00022
group_1905		putative protein	37	37	1	1	1931				635	635	635	26695_00138	35A_00370	51_00151	52_00154	83_00188	B38_00133	B8_01353	CHC155_00240	Cuz20_00129	ELS37_00136	F16_00156	F30_01195	F32_00151	F57_00163	G27_00144	Gambia94_24_00138	HPAG1_00139	HUP-B14_00130	India7_00127	J99_00137	Lithuania75_00139	P12_00136	PeCan18_00139	PeCan4_00136	Puno120_00135	Puno135_00131	SJM180_00137	SNT49_00167	Sat464_00124	Shi112_00133	Shi169_00132	Shi417_00133	Shi470_00131	SouthAfrica7_00132	VN1291_00243	XZ274_00186
lldP_2		L-lactate permease	37	37	1	1	1927				1655	1742	1657	26695_00142	35A_00374	51_00155	52_00158	83_00192	B38_00137	B8_01349	CHC155_00244	Cuz20_00133	ELS37_00140	F16_00160	F30_01191	F32_00155	F57_00167	G27_00148	Gambia94_24_00142	HPAG1_00143	HUP-B14_00134	India7_00131	J99_00141	Lithuania75_00143	P12_00140	PeCan18_00143	PeCan4_00140	Puno120_00139	Puno135_00135	SJM180_00141	SNT49_00171	Sat464_00128	Shi112_00137	Shi169_00136	Shi417_00137	Shi470_00135	SouthAfrica7_00136	VN1291_00247	XZ274_00190
clpB		Chaperone protein ClpB	37	37	1	1	3005				1949	2570	2553	26695_00268	35A_00495	51_00283	52_00288	83_00316	B38_00261	B8_01228	CHC155_00370	Cuz20_00322	ELS37_01053	F16_00285	F30_01064	F32_00284	F57_00327	G27_00270	Gambia94_24_00287	HPAG1_00271	HUP-B14_00255	India7_00228	J99_00266	Lithuania75_00265	P12_00266	PeCan18_00265	PeCan4_00261	Puno120_00259	Puno135_00260	SJM180_00268	SNT49_00297	Sat464_00250	Shi112_00322	Shi169_00295	Shi417_00262	Shi470_00260	SouthAfrica7_00259	VN1291_00374	XZ274_00320
dipZ		Protein DipZ	37	37	1	1	3006				524	719	713	26695_00269	35A_00496	51_00284	52_00289	83_00317	B38_00262	B8_01227	CHC155_00371	Cuz20_00323	ELS37_01052	F16_00286	F30_01063	F32_00285	F57_00328	G27_00271	Gambia94_24_00288	HPAG1_00272	HUP-B14_00256	India7_00229	J99_00267	Lithuania75_00266	P12_00267	PeCan18_00266	PeCan4_00262	Puno120_00260	Puno135_00261	SJM180_00269	SNT49_00298	Sat464_00251	Shi112_00323	Shi169_00296	Shi417_00263	Shi470_00261	SouthAfrica7_00260	VN1291_00375	XZ274_00322
miaB		tRNA-2-methylthio-N(6)-dimethylallyladenosine synthase	37	37	1	1	3010				1313	1316	1313	26695_00273	35A_00500	51_00288	52_00293	83_00321	B38_00266	B8_01223	CHC155_00375	Cuz20_00327	ELS37_01048	F16_00290	F30_01059	F32_00289	F57_00332	G27_00275	Gambia94_24_00292	HPAG1_00276	HUP-B14_00260	India7_00233	J99_00271	Lithuania75_00270	P12_00271	PeCan18_00270	PeCan4_00266	Puno120_00264	Puno135_00265	SJM180_00273	SNT49_00302	Sat464_00255	Shi112_00327	Shi169_00300	Shi417_00267	Shi470_00265	SouthAfrica7_00264	VN1291_00379	XZ274_00326
group_1914		hypothetical protein	37	37	1	1	3011				581	653	649	26695_00274	35A_00501	51_00289	52_00294	83_00322	B38_00267	B8_01222	CHC155_00376	Cuz20_00328	ELS37_01047	F16_00291	F30_01058	F32_00290	F57_00333	G27_00276	Gambia94_24_00293	HPAG1_00277	HUP-B14_00261	India7_00234	J99_00272	Lithuania75_00271	P12_00272	PeCan18_00271	PeCan4_00267	Puno120_00265	Puno135_00266	SJM180_00274	SNT49_00303	Sat464_00256	Shi112_00328	Shi169_00301	Shi417_00268	Shi470_00266	SouthAfrica7_00265	VN1291_00380	XZ274_00327
group_1915		hypothetical protein	37	37	1	1	3013				428	533	530	26695_00276	35A_00503	51_00291	52_00296	83_00324	B38_00269	B8_01220	CHC155_00378	Cuz20_00330	ELS37_01045	F16_00293	F30_01056	F32_00292	F57_00335	G27_00278	Gambia94_24_00295	HPAG1_00279	HUP-B14_00263	India7_00236	J99_00274	Lithuania75_00273	P12_00274	PeCan18_00273	PeCan4_00269	Puno120_00267	Puno135_00268	SJM180_00276	SNT49_00305	Sat464_00258	Shi112_00330	Shi169_00303	Shi417_00270	Shi470_00268	SouthAfrica7_00267	VN1291_00382	XZ274_00329
pcm		Protein-L-isoaspartate O-methyltransferase	37	37	1	1	524				629	629	629	26695_00367	35A_01258	51_01057	52_01055	83_01095	B38_01024	B8_00390	CHC155_01513	Cuz20_01078	ELS37_00239	F16_01069	F30_00310	F32_01060	F57_01091	G27_01097	Gambia94_24_01085	HPAG1_01035	HUP-B14_01014	India7_01034	J99_01053	Lithuania75_01042	P12_01076	PeCan18_01075	PeCan4_01028	Puno120_01027	Puno135_01081	SJM180_01021	SNT49_01053	Sat464_01000	Shi112_01057	Shi169_01055	Shi417_01014	Shi470_01057	SouthAfrica7_01026	VN1291_01210	XZ274_01208
accB		Biotin carboxyl carrier protein of acetyl-CoA carboxylase	37	37	1	1	531				470	485	473	26695_00376	35A_01250	51_01049	52_01046	83_01087	B38_01016	B8_00398	CHC155_01522	Cuz20_01070	ELS37_00249	F16_01060	F30_00318	F32_01052	F57_01083	G27_01089	Gambia94_24_01075	HPAG1_01026	HUP-B14_01005	India7_01026	J99_01045	Lithuania75_01034	P12_01068	PeCan18_01067	PeCan4_01020	Puno120_01019	Puno135_01073	SJM180_01012	SNT49_01043	Sat464_00992	Shi112_01051	Shi169_01047	Shi417_01006	Shi470_01049	SouthAfrica7_01018	VN1291_01201	XZ274_01199
pepF1		Oligoendopeptidase F, plasmid	37	37	1	1	3232				1736	1736	1736	26695_00482	35A_00680	51_00462	52_00469	83_00502	B38_00440	B8_01053	CHC155_00550	Cuz20_00505	ELS37_00872	F16_00468	F30_00881	F32_00889	F57_00511	G27_00459	Gambia94_24_00462	HPAG1_00452	HUP-B14_00431	India7_00404	J99_00445	Lithuania75_00451	P12_00490	PeCan18_00446	PeCan4_00439	Puno120_00442	Puno135_00443	SJM180_00446	SNT49_00473	Sat464_00434	Shi112_00502	Shi169_00475	Shi417_00440	Shi470_00442	SouthAfrica7_00437	VN1291_00555	XZ274_00509
group_1943		putative FAD-linked oxidoreductase	37	37	1	1	2599				1142	1433	1375	26695_00524	35A_01069	51_00844	52_00860	83_00900	B38_00813	B8_00660	CHC155_00592	Cuz20_00540	ELS37_00788	F16_00869	F30_00842	F32_00513	F57_00556	G27_00498	Gambia94_24_00501	HPAG1_00488	HUP-B14_00822	India7_00835	J99_00483	Lithuania75_00490	P12_00524	PeCan18_00486	PeCan4_00481	Puno120_00479	Puno135_00479	SJM180_00483	SNT49_00512	Sat464_00805	Shi112_00878	Shi169_00511	Shi417_00475	Shi470_00824	SouthAfrica7_00475	VN1291_00597	XZ274_00968
acpP		Acyl carrier protein	37	37	1	1	2514				236	236	236	26695_00575	35A_01021	51_00795	52_00813	83_00849	B38_00787	B8_00714	CHC155_00640	Cuz20_00590	ELS37_00733	F16_00819	F30_00794	F32_00560	F57_00605	G27_00550	Gambia94_24_00552	HPAG1_00540	HUP-B14_00766	India7_00783	J99_00530	Lithuania75_00538	P12_00573	PeCan18_00536	PeCan4_00529	Puno120_00528	Puno135_00525	SJM180_00535	SNT49_00562	Sat464_00769	Shi112_00831	Shi169_00559	Shi417_00521	Shi470_00776	SouthAfrica7_00503	VN1291_00646	XZ274_00915
dapD		2,3,4,5-tetrahydropyridine-2,6-dicarboxylate N-succinyltransferase	37	37	1	1	2430				1202	1214	1205	26695_00644	35A_00954	51_00730	52_00743	83_00780	B38_00720	B8_00782	CHC155_00706	Cuz20_00657	ELS37_00666	F16_00753	F30_00728	F32_00626	F57_00672	G27_00620	Gambia94_24_00621	HPAG1_00610	HUP-B14_00698	India7_00676	J99_00596	Lithuania75_00602	P12_00646	PeCan18_00602	PeCan4_00603	Puno120_00595	Puno135_00592	SJM180_00602	SNT49_00628	Sat464_00702	Shi112_00764	Shi169_00625	Shi417_00588	Shi470_00709	SouthAfrica7_00575	VN1291_00712	XZ274_00840
group_1952		hypothetical protein	37	37	1	1	2234				320	401	397	26695_00732	35A_00870	51_00644	52_00659	83_00690	B38_00630	B8_00871	CHC155_00825	Cuz20_00739	ELS37_00577	F16_00665	F30_00647	F32_00707	F57_00759	G27_00709	Gambia94_24_00710	HPAG1_00702	HUP-B14_00611	India7_00589	J99_00680	Lithuania75_00691	P12_00733	PeCan18_00696	PeCan4_00691	Puno120_00676	Puno135_00672	SJM180_00685	SNT49_00717	Sat464_00622	Shi112_00681	Shi169_00712	Shi417_00669	Shi470_00624	SouthAfrica7_00661	VN1291_00830	XZ274_00750
argO		Arginine exporter protein ArgO	37	37	1	1	2230				323	632	623	26695_00734	35A_00868	51_00642	52_00657	83_00688	B38_00628	B8_00873	CHC155_00827	Cuz20_00741	ELS37_00575	F16_00663	F30_00645	F32_00709	F57_00761	G27_00712	Gambia94_24_00712	HPAG1_00704	HUP-B14_00609	India7_00586	J99_00682	Lithuania75_00693	P12_00735	PeCan18_00698	PeCan4_00693	Puno120_00678	Puno135_00674	SJM180_00687	SNT49_00719	Sat464_00620	Shi112_00679	Shi169_00714	Shi417_00671	Shi470_00622	SouthAfrica7_00663	VN1291_00832	XZ274_00748
moaC		Cyclic pyranopterin monophosphate synthase	37	37	1	1	1497				434	488	475	26695_00814	35A_00785	51_00561	52_00572	83_00606	B38_00542	B8_00953	CHC155_00908	Cuz20_00815	ELS37_00493	F16_00582	F30_00560	F32_00790	F57_00841	G27_00796	Gambia94_24_00792	HPAG1_00783	HUP-B14_00528	India7_00502	J99_00761	Lithuania75_00776	P12_00814	PeCan18_00781	PeCan4_00771	Puno120_00756	Puno135_00757	SJM180_00766	SNT49_00796	Sat464_00538	Shi112_00600	Shi169_00791	Shi417_00750	Shi470_00539	SouthAfrica7_00741	VN1291_00909	XZ274_00618
mog		Molybdopterin adenylyltransferase	37	37	1	1	1498				425	557	525	26695_00815	35A_00784	51_00560	52_00571	83_00605	B38_00541	B8_00954	CHC155_00909	Cuz20_00816	ELS37_00492	F16_00581	F30_00559	F32_00791	F57_00842	G27_00797	Gambia94_24_00793	HPAG1_00784	HUP-B14_00527	India7_00501	J99_00762	Lithuania75_00777	P12_00815	PeCan18_00782	PeCan4_00772	Puno120_00757	Puno135_00758	SJM180_00767	SNT49_00797	Sat464_00537	Shi112_00599	Shi169_00792	Shi417_00751	Shi470_00538	SouthAfrica7_00742	VN1291_00910	XZ274_00617
ftsA		Cell division protein FtsA	37	37	1	1	2023				1478	1481	1480	26695_01000	35A_01187	51_00952	52_00980	83_01019	B38_00936	B8_00540	CHC155_01083	Cuz20_00997	ELS37_00315	F16_00989	F30_00381	F32_00400	F57_01019	G27_00978	Gambia94_24_00975	HPAG1_00964	HUP-B14_00941	India7_00955	J99_00945	Lithuania75_00956	P12_00989	PeCan18_00959	PeCan4_00955	Puno120_00933	Puno135_00940	SJM180_00947	SNT49_00977	Sat464_00919	Shi112_00990	Shi169_00975	Shi417_00934	Shi470_00977	SouthAfrica7_00951	VN1291_01085	XZ274_01095
pgbA		Plasminogen-binding protein PgbA	37	37	1	1	2600				1043	1361	1285	26695_00523	35A_01070	51_00845	52_00861	83_00901	B38_00814	B8_00659	CHC155_00591	Cuz20_00539	ELS37_00789	F16_00870	F30_00843	F32_00512	F57_00555	G27_00497	Gambia94_24_00500	HPAG1_00487	HUP-B14_00823	India7_00836	J99_00482	Lithuania75_00489	P12_00523	PeCan18_00485	PeCan4_00480	Puno120_00478	Puno135_00478	SJM180_00482	SNT49_00511	Sat464_00806	Shi112_00880	Shi169_00510	Shi417_00474	Shi470_00825	SouthAfrica7_00474	VN1291_00596	XZ274_00969
lpxC		UDP-3-O-acyl-N-acetylglucosamine deacetylase	37	37	1	1	3173				887	887	887	26695_01079	35A_00627	51_00409	52_00417	83_00449	B38_00388	B8_01105	CHC155_00499	Cuz20_00453	ELS37_00924	F16_00416	F30_00932	F32_00941	F57_00459	G27_00406	Gambia94_24_00412	HPAG1_00400	HUP-B14_00379	India7_00353	J99_00394	Lithuania75_00399	P12_00398	PeCan18_00394	PeCan4_00388	Puno120_00388	Puno135_00389	SJM180_00394	SNT49_00421	Sat464_00384	Shi112_00450	Shi169_00423	Shi417_00389	Shi470_00392	SouthAfrica7_00385	VN1291_00503	XZ274_00453
glnP_2		Glutamine transport system permease protein GlnP	37	37	1	1	1615				671	731	672	26695_01197	35A_01337	51_01139	52_01136	83_01175	B38_01105	B8_00307	CHC155_01433	Cuz20_01159	ELS37_01174	F16_01148	F30_00232	F32_01140	F57_01173	G27_01182	Gambia94_24_01167	HPAG1_01115	HUP-B14_01101	India7_01115	J99_01135	Lithuania75_01125	P12_01156	PeCan18_01158	PeCan4_01107	Puno120_01108	Puno135_01164	SJM180_01103	SNT49_01136	Sat464_01083	Shi112_01139	Shi169_01137	Shi417_01129	Shi470_01139	SouthAfrica7_01110	VN1291_01289	XZ274_01293
glnH		ABC transporter glutamine-binding protein GlnH	37	37	1	1	1617				704	833	829	26695_01199	35A_01339	51_01141	52_01138	83_01177	B38_01107	B8_00305	CHC155_01431	Cuz20_01161	ELS37_01176	F16_01150	F30_00230	F32_01142	F57_01175	G27_01184	Gambia94_24_01169	HPAG1_01117	HUP-B14_01103	India7_01117	J99_01137	Lithuania75_01127	P12_01158	PeCan18_01160	PeCan4_01109	Puno120_01110	Puno135_01166	SJM180_01105	SNT49_01138	Sat464_01085	Shi112_01141	Shi169_01139	Shi417_01131	Shi470_01141	SouthAfrica7_01112	VN1291_01291	XZ274_01295
ndhI		NAD(P)H-quinone oxidoreductase subunit I, chloroplastic	37	37	1	1	888				659	662	661	26695_01300	35A_01439	51_01243	52_01241	83_01277	B38_01208	B8_00202	CHC155_01332	Cuz20_01262	ELS37_01277	F16_01249	F30_00132	F32_01242	F57_01276	G27_01287	Gambia94_24_01269	HPAG1_01221	HUP-B14_01202	India7_01281	J99_01235	Lithuania75_01227	P12_01261	PeCan18_01260	PeCan4_01210	Puno120_01210	Puno135_01268	SJM180_01204	SNT49_01240	Sat464_01184	Shi112_01245	Shi169_01240	Shi417_01231	Shi470_01241	SouthAfrica7_01215	VN1291_01391	XZ274_01402
dnaJ		Chaperone protein DnaJ	37	37	1	1	978				1109	1109	1109	26695_01363	35A_01498	51_01303	52_01302	83_01337	B38_01272	B8_00139	CHC155_01273	Cuz20_01324	ELS37_01339	F16_01308	F30_00073	F32_01302	F57_01335	G27_01357	Gambia94_24_01331	HPAG1_01285	HUP-B14_01267	India7_01341	J99_01296	Lithuania75_01289	P12_01324	PeCan18_01324	PeCan4_01269	Puno120_01272	Puno135_01329	SJM180_01269	SNT49_01303	Sat464_01245	Shi112_01308	Shi169_01301	Shi417_01293	Shi470_01300	SouthAfrica7_01277	VN1291_01450	XZ274_01463
pgbB		Plasminogen-binding protein PgbB	37	37	1	1	3292				1589	1901	1654	26695_00881	35A_00720	51_00499	52_00505	83_00540	B38_00474	B8_01016	CHC155_00974	Cuz20_00886	ELS37_00432	F16_00518	F30_00496	F32_00856	F57_00904	G27_00860	Gambia94_24_00854	HPAG1_00846	HUP-B14_00467	India7_00441	J99_00825	Lithuania75_00842	P12_00872	PeCan18_00843	PeCan4_00837	Puno120_00820	Puno135_00824	SJM180_00828	SNT49_00862	Sat464_00468	Shi112_00536	Shi169_00855	Shi417_00819	Shi470_00476	SouthAfrica7_00804	VN1291_00976	XZ274_00549
rlmN		putative dual-specificity RNA methyltransferase RlmN	37	37	1	1	82				1073	1073	1073	26695_01459	35A_00016	51_01361	52_01363	83_01395	B38_01353	B8_00108	CHC155_00103	Cuz20_01396	ELS37_01423	F16_01370	F30_01337	F32_01359	F57_01390	G27_01426	Gambia94_24_01412	HPAG1_01358	HUP-B14_01360	India7_01531	J99_01374	Lithuania75_01362	P12_01432	PeCan18_01481	PeCan4_01341	Puno120_01350	Puno135_01403	SJM180_01375	SNT49_01369	Sat464_01319	Shi112_01412	Shi169_01375	Shi417_01366	Shi470_01375	SouthAfrica7_01309	VN1291_00103	XZ274_01522
group_1973		hypothetical protein	37	37	1	1	100				878	878	878	26695_01466	35A_00023	51_01368	52_01370	83_01403	B38_01360	B8_00101	CHC155_00095	Cuz20_01403	ELS37_01426	F16_01377	F30_01344	F32_01366	F57_01398	G27_01434	Gambia94_24_01455	HPAG1_01365	HUP-B14_01367	India7_01524	J99_01377	Lithuania75_01369	P12_01440	PeCan18_01477	PeCan4_01348	Puno120_01357	Puno135_01410	SJM180_01382	SNT49_01377	Sat464_01326	Shi112_01419	Shi169_01382	Shi417_01373	Shi470_01382	SouthAfrica7_01317	VN1291_00095	XZ274_01529
nhaA		Na(+)/H(+) antiporter NhaA	37	37	1	1	1709				1316	1316	1316	26695_01580	35A_00151	51_01506	52_01501	83_01550	B38_01506	B8_01582	CHC155_01153	Cuz20_01530	ELS37_01547	F16_01502	F30_01476	F32_01495	F57_01522	G27_01570	Gambia94_24_01579	HPAG1_01506	HUP-B14_01501	India7_01565	J99_01498	Lithuania75_01526	P12_01569	PeCan18_01533	PeCan4_01515	Puno120_01510	Puno135_01530	SJM180_01524	SNT49_01516	Sat464_01452	Shi112_01551	Shi169_01510	Shi417_01535	Shi470_01510	SouthAfrica7_01532	VN1291_01572	XZ274_01661
engB		GTP-binding protein EngB	37	37	1	1	1732				626	626	626	26695_01595	35A_00179	51_01533	52_01529	83_01579	B38_01520	B8_01555	CHC155_01180	Cuz20_01557	ELS37_01577	F16_01529	F30_01505	F32_01523	F57_01549	G27_01584	Gambia94_24_01607	HPAG1_01521	HUP-B14_01516	India7_01590	J99_01526	Lithuania75_01556	P12_01596	PeCan18_01561	PeCan4_01542	Puno120_01538	Puno135_01558	SJM180_01538	SNT49_01530	Sat464_01479	Shi112_01579	Shi169_01537	Shi417_01563	Shi470_01537	SouthAfrica7_01562	VN1291_01545	XZ274_01690
lptA		Lipopolysaccharide export system protein LptA	37	37	1	1	1731				551	557	556	26695_01596	35A_00180	51_01534	52_01530	83_01580	B38_01521	B8_01554	CHC155_01181	Cuz20_01558	ELS37_01578	F16_01530	F30_01506	F32_01524	F57_01550	G27_01585	Gambia94_24_01608	HPAG1_01522	HUP-B14_01517	India7_01591	J99_01527	Lithuania75_01557	P12_01597	PeCan18_01562	PeCan4_01543	Puno120_01539	Puno135_01559	SJM180_01539	SNT49_01531	Sat464_01480	Shi112_01580	Shi169_01538	Shi417_01564	Shi470_01538	SouthAfrica7_01563	VN1291_01544	XZ274_01691
kefC		Glutathione-regulated potassium-efflux system protein KefC	37	37	1	1	3233			Hypothetical protein with no hits to refseq/uniprot/clusters/cdd/tigrfams/pfam overlapping another protein with hits	242	1268	1210	26695_00483	35A_00681	51_00463	52_00470	83_00503	B38_00441	B8_01052	CHC155_00551	Cuz20_00506	ELS37_00871	F16_00469	F30_00880	F32_00888	F57_00512	G27_00460	Gambia94_24_00463	HPAG1_00453	HUP-B14_00432	India7_00405	J99_00446	Lithuania75_00452	P12_00491	PeCan18_00447	PeCan4_00440	Puno120_00443	Puno135_00444	SJM180_00447	SNT49_00474	Sat464_00435	Shi112_00503	Shi169_00476	Shi417_00441	Shi470_00443	SouthAfrica7_00438	VN1291_00556	XZ274_00510
group_1984		hypothetical protein	37	37	1	1	2456				1433	1448	1434	26695_00622	35A_00976	51_00750	52_00765	83_00802	B38_00741	B8_00762	CHC155_00686	Cuz20_00637	ELS37_00687	F16_00774	F30_00748	F32_00605	F57_00650	G27_00599	Gambia94_24_00601	HPAG1_00587	HUP-B14_00719	India7_00700	J99_00577	Lithuania75_00582	P12_00621	PeCan18_00582	PeCan4_00583	Puno120_00575	Puno135_00571	SJM180_00580	SNT49_00609	Sat464_00723	Shi112_00785	Shi169_00605	Shi417_00567	Shi470_00730	SouthAfrica7_00554	VN1291_00692	XZ274_00867
tpx		Thiol peroxidase	37	37	1	1	555				500	503	500	26695_00395	35A_01231	51_01030	52_01027	83_01068	B38_00997	B8_00418	CHC155_01541	Cuz20_01051	ELS37_00269	F16_01040	F30_00337	F32_00352	F57_01064	G27_01070	Gambia94_24_01056	HPAG1_01007	HUP-B14_00986	India7_01006	J99_01026	Lithuania75_01015	P12_01049	PeCan18_01048	PeCan4_01001	Puno120_00999	Puno135_01054	SJM180_00993	SNT49_01025	Sat464_00973	Shi112_01031	Shi169_01028	Shi417_00987	Shi470_01030	SouthAfrica7_00999	VN1291_01182	XZ274_01180
cntI		Pseudopaline exporter CntI	37	37	1	1	847				896	908	897	26695_01266	35A_01406	51_01210	52_01207	83_01243	B38_01174	B8_00235	CHC155_01366	Cuz20_01227	ELS37_01243	F16_01215	F30_00165	F32_01207	F57_01242	G27_01253	Gambia94_24_01235	HPAG1_01187	HUP-B14_01169	India7_01247	J99_01201	Lithuania75_01193	P12_01227	PeCan18_01227	PeCan4_01175	Puno120_01176	Puno135_01233	SJM180_01171	SNT49_01206	Sat464_01149	Shi112_01207	Shi169_01205	Shi417_01197	Shi470_01206	SouthAfrica7_01181	VN1291_01357	XZ274_01362
mrcA		Penicillin-binding protein 1A	37	37	1	1	2469				1973	1985	1979	26695_00613	35A_00984	51_00758	52_00774	83_00811	B38_00749	B8_00752	CHC155_00677	Cuz20_00627	ELS37_00696	F16_00782	F30_00757	F32_00597	F57_00642	G27_00589	Gambia94_24_00591	HPAG1_00578	HUP-B14_00729	India7_00709	J99_00569	Lithuania75_00574	P12_00612	PeCan18_00574	PeCan4_00574	Puno120_00566	Puno135_00563	SJM180_00572	SNT49_00600	Sat464_00731	Shi112_00794	Shi169_00596	Shi417_00558	Shi470_00739	SouthAfrica7_00544	VN1291_00684	XZ274_00876
gmd		GDP-mannose 4,6-dehydratase	37	37	1	1	995				1145	1190	1146	26695_00046	35A_01512	51_01317	52_01316	83_01351	B38_00044	B8_01489	CHC155_00145	Cuz20_00044	ELS37_00045	F16_01323	F30_01294	F32_01317	F57_01349	G27_00044	Gambia94_24_00044	HPAG1_00046	HUP-B14_00044	India7_00043	J99_00044	Lithuania75_00046	P12_00044	PeCan18_00044	PeCan4_00045	Puno120_00045	Puno135_00044	SJM180_00044	SNT49_00045	Sat464_00043	Shi112_00045	Shi169_00045	Shi417_00043	Shi470_00045	SouthAfrica7_00044	VN1291_00145	XZ274_01477
group_2018		hypothetical protein	37	37	1	1	1933				134	134	134	26695_00136	35A_00368	51_00149	52_00152	83_00186	B38_00131	B8_01355	CHC155_00238	Cuz20_00127	ELS37_00134	F16_00154	F30_01197	F32_00149	F57_00161	G27_00142	Gambia94_24_00136	HPAG1_00137	HUP-B14_00128	India7_00125	J99_00135	Lithuania75_00137	P12_00134	PeCan18_00137	PeCan4_00134	Puno120_00133	Puno135_00129	SJM180_00135	SNT49_00165	Sat464_00122	Shi112_00131	Shi169_00130	Shi417_00131	Shi470_00129	SouthAfrica7_00130	VN1291_00241	XZ274_00184
rhpA		DEAD-box ATP-dependent RNA helicase RhpA	37	37	1	1	2983				1475	1484	1477	26695_00251	35A_00480	51_00265	52_00270	83_00299	B38_00243	B8_01246	CHC155_00353	Cuz20_00304	ELS37_01073	F16_00268	F30_01081	F32_00267	F57_00276	G27_00253	Gambia94_24_00270	HPAG1_00254	HUP-B14_00238	India7_00211	J99_00248	Lithuania75_00250	P12_00249	PeCan18_00248	PeCan4_00244	Puno120_00244	Puno135_00242	SJM180_00253	SNT49_00281	Sat464_00233	Shi112_00305	Shi169_00276	Shi417_00244	Shi470_00243	SouthAfrica7_00242	VN1291_00357	XZ274_00304
group_2020		hypothetical protein	37	37	1	1	3054				554	554	554	26695_00309	35A_00538	51_00326	52_00329	83_00361	B38_00302	B8_01187	CHC155_00411	Cuz20_00364	ELS37_01009	F16_00327	F30_01021	F32_00326	F57_00369	G27_00313	Gambia94_24_00328	HPAG1_00312	HUP-B14_00296	India7_00269	J99_00308	Lithuania75_00307	P12_00307	PeCan18_00308	PeCan4_00302	Puno120_00302	Puno135_00301	SJM180_00309	SNT49_00338	Sat464_00291	Shi112_00363	Shi169_00336	Shi417_00304	Shi470_00301	SouthAfrica7_00301	VN1291_00415	XZ274_00364
group_2029		hypothetical protein	37	37	1	1	550				236	236	236	26695_00391	35A_01235	51_01034	52_01031	83_01072	B38_01001	B8_00414	CHC155_01537	Cuz20_01055	ELS37_00265	F16_01044	F30_00333	F32_00348	F57_01068	G27_01074	Gambia94_24_01060	HPAG1_01011	HUP-B14_00990	India7_01010	J99_01030	Lithuania75_01019	P12_01053	PeCan18_01052	PeCan4_01005	Puno120_01004	Puno135_01058	SJM180_00997	SNT49_01029	Sat464_00977	Shi112_01035	Shi169_01032	Shi417_00991	Shi470_01034	SouthAfrica7_01003	VN1291_01186	XZ274_01184
mraY		Phospho-N-acetylmuramoyl-pentapeptide-transferase	37	37	1	1	2621				857	1142	1073	26695_00508	35A_01083	51_00859	52_00874	83_00913	B38_00829	B8_00645	CHC155_00579	Cuz20_00526	ELS37_00850	F16_00883	F30_00855	F32_00498	F57_00541	G27_00483	Gambia94_24_00486	HPAG1_00474	HUP-B14_00836	India7_00849	J99_00469	Lithuania75_00475	P12_00510	PeCan18_00471	PeCan4_00468	Puno120_00465	Puno135_00466	SJM180_00469	SNT49_00497	Sat464_00818	Shi112_00892	Shi169_00498	Shi417_00462	Shi470_00837	SouthAfrica7_00460	VN1291_00584	XZ274_00983
group_2032		hypothetical protein	37	37	1	1	2614				1232	1328	1325	26695_00513	35A_01078	51_00854	52_00869	83_00908	B38_00824	B8_00650	CHC155_00584	Cuz20_00531	ELS37_00845	F16_00878	F30_00850	F32_00503	F57_00546	G27_00488	Gambia94_24_00491	HPAG1_00479	HUP-B14_00831	India7_00844	J99_00474	Lithuania75_00480	P12_00515	PeCan18_00476	PeCan4_00473	Puno120_00471	Puno135_00471	SJM180_00474	SNT49_00502	Sat464_00813	Shi112_00887	Shi169_00503	Shi417_00467	Shi470_00832	SouthAfrica7_00465	VN1291_00589	XZ274_00978
ychF		Ribosome-binding ATPase YchF	37	37	1	1	2502				1100	1100	1100	26695_00584	35A_01012	51_00786	52_00804	83_00840	B38_00778	B8_00723	CHC155_00649	Cuz20_00599	ELS37_00724	F16_00810	F30_00785	F32_00569	F57_00614	G27_00559	Gambia94_24_00563	HPAG1_00549	HUP-B14_00757	India7_00774	J99_00541	Lithuania75_00547	P12_00582	PeCan18_00546	PeCan4_00538	Puno120_00537	Puno135_00534	SJM180_00544	SNT49_00571	Sat464_00760	Shi112_00822	Shi169_00568	Shi417_00530	Shi470_00767	SouthAfrica7_00513	VN1291_00655	XZ274_00906
group_2036		hypothetical protein	37	37	1	1	2467				1301	1361	1302	26695_00615	35A_00982	51_00756	52_00772	83_00809	B38_00747	B8_00754	CHC155_00679	Cuz20_00629	ELS37_00694	F16_00780	F30_00755	F32_00599	F57_00644	G27_00591	Gambia94_24_00593	HPAG1_00580	HUP-B14_00727	India7_00707	J99_00571	Lithuania75_00576	P12_00614	PeCan18_00576	PeCan4_00576	Puno120_00568	Puno135_00565	SJM180_00574	SNT49_00602	Sat464_00729	Shi112_00792	Shi169_00598	Shi417_00560	Shi470_00737	SouthAfrica7_00546	VN1291_00686	XZ274_00874
hemE		Uroporphyrinogen decarboxylase	37	37	1	1	2457				1019	1019	1019	26695_00621	35A_00977	51_00751	52_00766	83_00803	B38_00742	B8_00761	CHC155_00685	Cuz20_00636	ELS37_00688	F16_00775	F30_00749	F32_00604	F57_00649	G27_00598	Gambia94_24_00600	HPAG1_00586	HUP-B14_00720	India7_00701	J99_00576	Lithuania75_00581	P12_00620	PeCan18_00581	PeCan4_00582	Puno120_00574	Puno135_00570	SJM180_00579	SNT49_00608	Sat464_00724	Shi112_00786	Shi169_00604	Shi417_00566	Shi470_00731	SouthAfrica7_00553	VN1291_00691	XZ274_00868
group_2038		hypothetical protein	37	37	1	1	2429				332	1058	1038	26695_00645	35A_00953	51_00729	52_00742	83_00779	B38_00719	B8_00783	CHC155_00707	Cuz20_00658	ELS37_00665	F16_00752	F30_00727	F32_00627	F57_00673	G27_00621	Gambia94_24_00622	HPAG1_00611	HUP-B14_00697	India7_00675	J99_00597	Lithuania75_00603	P12_00647	PeCan18_00603	PeCan4_00604	Puno120_00596	Puno135_00593	SJM180_00603	SNT49_00629	Sat464_00701	Shi112_00763	Shi169_00626	Shi417_00589	Shi470_00708	SouthAfrica7_00576	VN1291_00713	XZ274_00839
hybD		Hydrogenase 2 maturation protease	37	37	1	1	2421				536	536	536	26695_00652	35A_00946	51_00723	52_00736	83_00773	B38_00712	B8_00789	CHC155_00713	Cuz20_00664	ELS37_00659	F16_00746	F30_00721	F32_00633	F57_00679	G27_00627	Gambia94_24_00628	HPAG1_00618	HUP-B14_00691	India7_00669	J99_00603	Lithuania75_00609	P12_00653	PeCan18_00610	PeCan4_00610	Puno120_00602	Puno135_00599	SJM180_00609	SNT49_00635	Sat464_00695	Shi112_00757	Shi169_00632	Shi417_00596	Shi470_00702	SouthAfrica7_00582	VN1291_00719	XZ274_00833
fliD		Flagellar hook-associated protein 2	37	37	1	1	1440				2024	2057	2056	26695_00769	35A_00830	51_00606	52_00621	83_00653	B38_00593	B8_00909	CHC155_00861	Cuz20_00773	ELS37_00539	F16_00629	F30_00609	F32_00744	F57_00794	G27_00751	Gambia94_24_00748	HPAG1_00738	HUP-B14_00572	India7_00551	J99_00717	Lithuania75_00730	P12_00770	PeCan18_00735	PeCan4_00727	Puno120_00712	Puno135_00711	SJM180_00721	SNT49_00753	Sat464_00585	Shi112_00643	Shi169_00747	Shi417_00706	Shi470_00584	SouthAfrica7_00697	VN1291_00864	XZ274_00708
group_2047		hypothetical protein	37	37	1	1	1519				437	473	442	26695_00834	35A_00764	51_00542	52_00552	83_00585	B38_00522	B8_00972	CHC155_00929	Cuz20_00834	ELS37_00474	F16_00561	F30_00540	F32_00811	F57_00862	G27_00815	Gambia94_24_00812	HPAG1_00803	HUP-B14_00509	India7_00483	J99_00780	Lithuania75_00795	P12_00832	PeCan18_00800	PeCan4_00790	Puno120_00776	Puno135_00776	SJM180_00785	SNT49_00815	Sat464_00519	Shi112_00581	Shi169_00809	Shi417_00769	Shi470_00520	SouthAfrica7_00761	VN1291_00930	XZ274_00594
group_2048		hypothetical protein	37	37	1	1	1540				578	617	590	26695_00856	35A_00743	51_00520	52_00526	83_00564	B38_00501	B8_00993	CHC155_00953	Cuz20_00855	ELS37_00453	F16_00540	F30_00519	F32_00832	F57_00883	G27_00839	Gambia94_24_00833	HPAG1_00824	HUP-B14_00488	India7_00462	J99_00804	Lithuania75_00817	P12_00854	PeCan18_00821	PeCan4_00814	Puno120_00797	Puno135_00797	SJM180_00806	SNT49_00839	Sat464_00498	Shi112_00557	Shi169_00830	Shi417_00790	Shi470_00499	SouthAfrica7_00782	VN1291_00955	XZ274_00571
rlmH		Ribosomal RNA large subunit methyltransferase H	37	37	1	1	2055				452	452	452	26695_00972	35A_01157	51_00928	52_00952	83_00991	B38_00906	B8_00568	CHC155_01056	Cuz20_00970	ELS37_00343	F16_00957	F30_00410	F32_00427	F57_00990	G27_00948	Gambia94_24_00945	HPAG1_00937	HUP-B14_00914	India7_00926	J99_00916	Lithuania75_00931	P12_00960	PeCan18_00932	PeCan4_00925	Puno120_00903	Puno135_00911	SJM180_00917	SNT49_00950	Sat464_00889	Shi112_00960	Shi169_00943	Shi417_00907	Shi470_00945	SouthAfrica7_00921	VN1291_01058	XZ274_01062
parB		putative chromosome-partitioning protein ParB	37	37	1	1	466				872	872	872	26695_01165	35A_01304	51_01105	52_01103	83_01141	B38_01073	B8_00340	CHC155_01466	Cuz20_01126	ELS37_00190	F16_01116	F30_00263	F32_01108	F57_01139	G27_01147	Gambia94_24_01135	HPAG1_01083	HUP-B14_01066	India7_01082	J99_01104	Lithuania75_01091	P12_01124	PeCan18_01125	PeCan4_01075	Puno120_01075	Puno135_01129	SJM180_01071	SNT49_01102	Sat464_01049	Shi112_01106	Shi169_01103	Shi417_01062	Shi470_01106	SouthAfrica7_01077	VN1291_01257	XZ274_01257
trmD		tRNA (guanine-N(1)-)-methyltransferase	37	37	1	1	440				689	689	689	26695_01175	35A_01313	51_01115	52_01113	83_01150	B38_01083	B8_00330	CHC155_01457	Cuz20_01137	ELS37_01152	F16_01126	F30_00254	F32_01118	F57_01149	G27_01159	Gambia94_24_01144	HPAG1_01093	HUP-B14_01077	India7_01093	J99_01113	Lithuania75_01100	P12_01134	PeCan18_01135	PeCan4_01085	Puno120_01084	Puno135_01140	SJM180_01081	SNT49_01113	Sat464_01061	Shi112_01117	Shi169_01113	Shi417_01071	Shi470_01116	SouthAfrica7_01088	VN1291_01267	XZ274_01268
ndhB_1		NAD(P)H-quinone oxidoreductase subunit 2, chloroplastic	37	37	1	1	891				1838	1838	1838	26695_01303	35A_01442	51_01246	52_01244	83_01280	B38_01211	B8_00199	CHC155_01329	Cuz20_01265	ELS37_01280	F16_01252	F30_00129	F32_01245	F57_01279	G27_01290	Gambia94_24_01272	HPAG1_01224	HUP-B14_01205	India7_01284	J99_01238	Lithuania75_01230	P12_01264	PeCan18_01263	PeCan4_01213	Puno120_01213	Puno135_01271	SJM180_01207	SNT49_01243	Sat464_01187	Shi112_01248	Shi169_01243	Shi417_01234	Shi470_01244	SouthAfrica7_01218	VN1291_01394	XZ274_01405
exbD_2		Biopolymer transport protein ExbD	37	37	1	1	986				389	389	389	26695_01371	35A_01505	51_01310	52_01309	83_01344	B38_01279	B8_00132	CHC155_01265	Cuz20_01331	ELS37_01346	F16_01316	F30_00065	F32_01310	F57_01342	G27_01365	Gambia94_24_01338	HPAG1_01293	HUP-B14_01274	India7_01350	J99_01303	Lithuania75_01296	P12_01331	PeCan18_01332	PeCan4_01276	Puno120_01279	Puno135_01336	SJM180_01276	SNT49_01310	Sat464_01252	Shi112_01316	Shi169_01308	Shi417_01300	Shi470_01308	SouthAfrica7_01284	VN1291_01457	XZ274_01470
qseB		Transcriptional regulatory protein QseB	37	37	1	1	1341				641	641	641	26695_01396	35A_00244	51_00044	52_00040	83_00042	B38_01313	B8_01451	CHC155_01239	Cuz20_01355	ELS37_01372	F16_00040	F30_00040	F32_00042	F57_00040	G27_01389	Gambia94_24_01363	HPAG1_01318	HUP-B14_01301	India7_01373	J99_01328	Lithuania75_01322	P12_01393	PeCan18_01357	PeCan4_01301	Puno120_01304	Puno135_01358	SJM180_01303	SNT49_01333	Sat464_01277	Shi112_01340	Shi169_01334	Shi417_01325	Shi470_01333	SouthAfrica7_01500	VN1291_01484	XZ274_00046
rluB		Ribosomal large subunit pseudouridine synthase B	37	37	1	1	398				764	773	772	26695_01489	35A_00048	51_01394	52_01397	83_01428	B38_01382	B8_00073	CHC155_00072	Cuz20_01428	ELS37_01450	F16_01402	F30_01369	F32_01392	F57_01423	G27_01459	Gambia94_24_01478	HPAG1_01460	HUP-B14_01392	India7_01498	J99_01400	Lithuania75_01395	P12_01468	PeCan18_01452	PeCan4_01372	Puno120_01381	Puno135_01432	SJM180_01406	SNT49_01406	Sat464_01351	Shi112_01445	Shi169_01406	Shi417_01398	Shi470_01408	SouthAfrica7_01345	VN1291_00072	XZ274_01556
group_2063		hypothetical protein	37	37	1	1	350				1325	1406	1348	26695_01520	35A_00081	51_01426	52_01431	83_01462	B38_01414	B8_00041	CHC155_00041	Cuz20_01459	ELS37_01481	F16_01434	F30_01401	F32_01423	F57_01454	G27_01490	Gambia94_24_01509	HPAG1_01427	HUP-B14_01424	India7_01467	J99_01431	Lithuania75_01427	P12_01499	PeCan18_01420	PeCan4_01405	Puno120_01414	Puno135_01464	SJM180_01441	SNT49_01438	Sat464_01382	Shi112_01476	Shi169_01438	Shi417_01430	Shi470_01439	SouthAfrica7_01378	VN1291_00041	XZ274_01590
group_2064		hypothetical protein	37	37	1	1	1698				302	410	314	26695_01570	35A_00161	51_01516	52_01511	83_01561	B38_01496	B8_01572	CHC155_01163	Cuz20_01540	ELS37_01557	F16_01512	F30_01486	F32_01505	F57_01532	G27_01560	Gambia94_24_01589	HPAG1_01496	HUP-B14_01491	India7_01575	J99_01508	Lithuania75_01536	P12_01579	PeCan18_01543	PeCan4_01525	Puno120_01521	Puno135_01540	SJM180_01514	SNT49_01506	Sat464_01462	Shi112_01561	Shi169_01520	Shi417_01545	Shi470_01520	SouthAfrica7_01542	VN1291_01562	XZ274_01672
metQ		D-methionine-binding lipoprotein MetQ	37	37	1	1	1736				695	815	811	26695_01592	35A_00176	51_01530	52_01526	83_01576	B38_01517	B8_01558	CHC155_01177	Cuz20_01554	ELS37_01574	F16_01526	F30_01502	F32_01520	F57_01546	G27_01581	Gambia94_24_01604	HPAG1_01518	HUP-B14_01512	India7_01587	J99_01523	Lithuania75_01553	P12_01593	PeCan18_01558	PeCan4_01539	Puno120_01535	Puno135_01555	SJM180_01535	SNT49_01527	Sat464_01476	Shi112_01576	Shi169_01534	Shi417_01560	Shi470_01534	SouthAfrica7_01559	VN1291_01548	XZ274_01687
group_2066		hypothetical protein	37	37	1	1	1724				272	272	272	26695_01603	35A_00187	51_01541	52_01537	83_01587	B38_01528	B8_01547	CHC155_01188	Cuz20_01565	ELS37_01585	F16_01537	F30_01513	F32_01531	F57_01557	G27_01592	Gambia94_24_01615	HPAG1_01529	HUP-B14_01524	India7_01598	J99_01534	Lithuania75_01564	P12_01604	PeCan18_01569	PeCan4_01550	Puno120_01546	Puno135_01566	SJM180_01546	SNT49_01538	Sat464_01487	Shi112_01587	Shi169_01545	Shi417_01571	Shi470_01545	SouthAfrica7_01570	VN1291_01537	XZ274_01698
rpoD		RNA polymerase sigma factor RpoD	37	37	1	1	728				1985	2057	2024	26695_00091	35A_00311	51_00106	52_00109	83_00141	B38_00087	B8_01397	CHC155_00194	Cuz20_00084	ELS37_00090	F16_00111	F30_01251	F32_00106	F57_00107	G27_00099	Gambia94_24_00093	HPAG1_00094	HUP-B14_00085	India7_00082	J99_00090	Lithuania75_00093	P12_00092	PeCan18_00092	PeCan4_00090	Puno120_00087	Puno135_00086	SJM180_00092	SNT49_00122	Sat464_00078	Shi112_00088	Shi169_00087	Shi417_00087	Shi470_00084	SouthAfrica7_00089	VN1291_00195	XZ274_00120
fabG		3-oxoacyl-[acyl-carrier-protein] reductase FabG	37	37	1	1	2512				743	746	743	26695_00576	35A_01020	51_00794	52_00812	83_00848	B38_00786	B8_00715	CHC155_00641	Cuz20_00591	ELS37_00732	F16_00818	F30_00793	F32_00561	F57_00606	G27_00551	Gambia94_24_00553	HPAG1_00541	HUP-B14_00765	India7_00782	J99_00531	Lithuania75_00539	P12_00574	PeCan18_00537	PeCan4_00530	Puno120_00529	Puno135_00526	SJM180_00536	SNT49_00563	Sat464_00768	Shi112_00830	Shi169_00560	Shi417_00522	Shi470_00775	SouthAfrica7_00504	VN1291_00647	XZ274_00914
group_2079		hypothetical protein	37	37	1	1	2968				647	668	652	26695_00236	35A_00465	51_00250	52_00255	83_00284	B38_00228	B8_01261	CHC155_00338	Cuz20_00289	ELS37_01088	F16_00253	F30_01096	F32_00251	F57_00261	G27_00238	Gambia94_24_00255	HPAG1_00239	HUP-B14_00223	India7_00195	J99_00233	Lithuania75_00235	P12_00234	PeCan18_00233	PeCan4_00229	Puno120_00229	Puno135_00227	SJM180_00238	SNT49_00266	Sat464_00218	Shi112_00290	Shi169_00261	Shi417_00229	Shi470_00228	SouthAfrica7_00227	VN1291_00342	XZ274_00288
group_2088		hypothetical protein	37	37	1	1	1061				263	263	263	26695_00019	35A_00218	51_00019	52_00020	83_00019	B38_00019	B8_01514	CHC155_01219	Cuz20_00018	ELS37_00020	F16_00019	F30_00019	F32_00019	F57_00019	G27_00019	Gambia94_24_00019	HPAG1_00021	HUP-B14_00019	India7_00019	J99_00019	Lithuania75_00019	P12_00019	PeCan18_00019	PeCan4_00020	Puno120_00019	Puno135_00019	SJM180_00019	SNT49_00019	Sat464_00018	Shi112_00020	Shi169_00019	Shi417_00018	Shi470_00020	SouthAfrica7_00019	VN1291_01504	XZ274_00020
group_2089		hypothetical protein	37	37	1	1	171				629	638	635	26695_00116	35A_00334	51_00131	52_00134	83_00166	B38_00112	B8_01373	CHC155_00221	Cuz20_00109	ELS37_00115	F16_00136	F30_01229	F32_00131	F57_00129	G27_00124	Gambia94_24_00118	HPAG1_00118	HUP-B14_00110	India7_00107	J99_00117	Lithuania75_00118	P12_00116	PeCan18_00119	PeCan4_00115	Puno120_00114	Puno135_00111	SJM180_00117	SNT49_00147	Sat464_00103	Shi112_00113	Shi169_00111	Shi417_00112	Shi470_00110	SouthAfrica7_00112	VN1291_00222	XZ274_00148
thrZ		Threonine--tRNA ligase 2	37	37	1	1	160				1838	1838	1838	26695_00126	35A_00325	51_00139	52_00142	83_00175	B38_00121	B8_01365	CHC155_00228	Cuz20_00117	ELS37_00124	F16_00144	F30_01237	F32_00139	F57_00121	G27_00132	Gambia94_24_00126	HPAG1_00127	HUP-B14_00118	India7_00115	J99_00125	Lithuania75_00127	P12_00124	PeCan18_00127	PeCan4_00124	Puno120_00123	Puno135_00119	SJM180_00125	SNT49_00155	Sat464_00112	Shi112_00121	Shi169_00120	Shi417_00121	Shi470_00119	SouthAfrica7_00120	VN1291_00231	XZ274_00137
sdaC		Serine transporter	37	37	1	1	1935				1241	1241	1241	26695_00134	35A_00366	51_00147	52_00150	83_00184	B38_00129	B8_01357	CHC155_00236	Cuz20_00125	ELS37_00132	F16_00152	F30_01199	F32_00147	F57_00159	G27_00140	Gambia94_24_00134	HPAG1_00135	HUP-B14_00126	India7_00123	J99_00133	Lithuania75_00135	P12_00132	PeCan18_00135	PeCan4_00132	Puno120_00131	Puno135_00127	SJM180_00133	SNT49_00163	Sat464_00120	Shi112_00129	Shi169_00128	Shi417_00129	Shi470_00127	SouthAfrica7_00128	VN1291_00239	XZ274_00182
bcp		Putative peroxiredoxin bcp	37	37	1	1	1932				458	458	458	26695_00137	35A_00369	51_00150	52_00153	83_00187	B38_00132	B8_01354	CHC155_00239	Cuz20_00128	ELS37_00135	F16_00155	F30_01196	F32_00150	F57_00162	G27_00143	Gambia94_24_00137	HPAG1_00138	HUP-B14_00129	India7_00126	J99_00136	Lithuania75_00138	P12_00135	PeCan18_00138	PeCan4_00135	Puno120_00134	Puno135_00130	SJM180_00136	SNT49_00166	Sat464_00123	Shi112_00132	Shi169_00131	Shi417_00132	Shi470_00130	SouthAfrica7_00131	VN1291_00242	XZ274_00185
ccoP		Cbb3-type cytochrome c oxidase subunit CcoP	37	37	1	1	1919				860	878	877	26695_00149	35A_00380	51_00161	52_00164	83_00198	B38_00143	B8_01343	CHC155_00250	Cuz20_00139	ELS37_00146	F16_00166	F30_01185	F32_00162	F57_00173	G27_00154	Gambia94_24_00148	HPAG1_00149	HUP-B14_00140	India7_00137	J99_00147	Lithuania75_00149	P12_00146	PeCan18_00149	PeCan4_00146	Puno120_00145	Puno135_00141	SJM180_00147	SNT49_00177	Sat464_00134	Shi112_00143	Shi169_00142	Shi417_00143	Shi470_00141	SouthAfrica7_00142	VN1291_00253	XZ274_00197
msrAB		Peptide methionine sulfoxide reductase msrA/msrB	37	37	1	1	2959				1022	1079	1023	26695_00228	35A_00457	51_00241	52_00247	83_00277	B38_00220	B8_01269	CHC155_00329	Cuz20_00280	ELS37_01096	F16_00244	F30_01104	F32_00242	F57_00253	G27_00230	Gambia94_24_00247	HPAG1_00231	HUP-B14_00215	India7_00187	J99_00225	Lithuania75_00227	P12_00226	PeCan18_00225	PeCan4_00221	Puno120_00221	Puno135_00218	SJM180_00230	SNT49_00257	Sat464_00209	Shi112_00235	Shi169_00253	Shi417_00221	Shi470_00219	SouthAfrica7_00219	VN1291_00334	XZ274_00279
group_2095		hypothetical protein	37	37	1	1	2967				791	797	796	26695_00235	35A_00464	51_00249	52_00254	83_00283	B38_00227	B8_01262	CHC155_00337	Cuz20_00288	ELS37_01089	F16_00252	F30_01097	F32_00250	F57_00260	G27_00237	Gambia94_24_00254	HPAG1_00238	HUP-B14_00222	India7_00194	J99_00232	Lithuania75_00234	P12_00233	PeCan18_00232	PeCan4_00228	Puno120_00228	Puno135_00226	SJM180_00237	SNT49_00265	Sat464_00217	Shi112_00289	Shi169_00260	Shi417_00228	Shi470_00227	SouthAfrica7_00226	VN1291_00341	XZ274_00287
yejE		Inner membrane ABC transporter permease protein YejE	37	37	1	1	2987				464	1016	966	26695_00255	35A_00484	51_00269	52_00274	83_00303	B38_00247	B8_01242	CHC155_00357	Cuz20_00308	ELS37_01069	F16_00272	F30_01077	F32_00271	F57_00280	G27_00257	Gambia94_24_00274	HPAG1_00258	HUP-B14_00242	India7_00215	J99_00252	Lithuania75_00254	P12_00253	PeCan18_00252	PeCan4_00248	Puno120_00248	Puno135_00246	SJM180_00257	SNT49_00285	Sat464_00237	Shi112_00309	Shi169_00280	Shi417_00248	Shi470_00247	SouthAfrica7_00246	VN1291_00361	XZ274_00308
group_2098		hypothetical protein	37	37	1	1	3024				1436	1436	1436	26695_00286	35A_00513	51_00301	52_00306	83_00334	B38_00279	B8_01210	CHC155_00388	Cuz20_00340	ELS37_01035	F16_00303	F30_01046	F32_00302	F57_00345	G27_00290	Gambia94_24_00305	HPAG1_00289	HUP-B14_00273	India7_00246	J99_00284	Lithuania75_00283	P12_00284	PeCan18_00283	PeCan4_00279	Puno120_00277	Puno135_00278	SJM180_00286	SNT49_00315	Sat464_00268	Shi112_00340	Shi169_00313	Shi417_00280	Shi470_00278	SouthAfrica7_00277	VN1291_00392	XZ274_00339
mgtA		GDP-mannose-dependent alpha-mannosyltransferase	37	37	1	1	592				1169	1169	1169	26695_00430	35A_01197	51_00997	52_00994	83_01034	B38_00966	B8_00451	CHC155_01575	Cuz20_01020	ELS37_00302	F16_01006	F30_00371	F32_00387	F57_01029	G27_01006	Gambia94_24_01025	HPAG1_00975	HUP-B14_00953	India7_00973	J99_00994	Lithuania75_00983	P12_01018	PeCan18_01016	PeCan4_00969	Puno120_00965	Puno135_01015	SJM180_00962	SNT49_00992	Sat464_00942	Shi112_01000	Shi169_00997	Shi417_00956	Shi470_00999	SouthAfrica7_00966	VN1291_01147	XZ274_01143
group_2104		hypothetical protein	37	37	1	1	3229				314	347	335	26695_00479	35A_00677	51_00459	52_00466	83_00499	B38_00437	B8_01056	CHC155_00547	Cuz20_00502	ELS37_00875	F16_00465	F30_00884	F32_00892	F57_00508	G27_00456	Gambia94_24_00459	HPAG1_00449	HUP-B14_00428	India7_00401	J99_00442	Lithuania75_00448	P12_00487	PeCan18_00443	PeCan4_00436	Puno120_00439	Puno135_00440	SJM180_00443	SNT49_00470	Sat464_00431	Shi112_00499	Shi169_00472	Shi417_00437	Shi470_00439	SouthAfrica7_00434	VN1291_00552	XZ274_00506
mdtC		Multidrug resistance protein MdtC	37	37	1	1	2454				3077	3086	3083	26695_00624	35A_00974	51_00748	52_00763	83_00800	B38_00739	B8_00764	CHC155_00688	Cuz20_00639	ELS37_00685	F16_00772	F30_00746	F32_00607	F57_00652	G27_00601	Gambia94_24_00603	HPAG1_00589	HUP-B14_00717	India7_00698	J99_00579	Lithuania75_00584	P12_00623	PeCan18_00584	PeCan4_00585	Puno120_00577	Puno135_00573	SJM180_00582	SNT49_00611	Sat464_00721	Shi112_00783	Shi169_00607	Shi417_00569	Shi470_00728	SouthAfrica7_00556	VN1291_00694	XZ274_00865
dusB		tRNA-dihydrouridine synthase B	37	37	1	1	2219				986	986	986	26695_00743	35A_00860	51_00635	52_00649	83_00681	B38_00620	B8_00881	CHC155_00834	Cuz20_00748	ELS37_00567	F16_00656	F30_00638	F32_00716	F57_00768	G27_00721	Gambia94_24_00720	HPAG1_00712	HUP-B14_00600	India7_00578	J99_00691	Lithuania75_00701	P12_00743	PeCan18_00706	PeCan4_00701	Puno120_00685	Puno135_00681	SJM180_00695	SNT49_00727	Sat464_00613	Shi112_00672	Shi169_00721	Shi417_00680	Shi470_00614	SouthAfrica7_00671	VN1291_00839	XZ274_00740
group_2115		hypothetical protein	37	37	1	1	1438				1202	1202	1202	26695_00767	35A_00832	51_00608	52_00623	83_00655	B38_00595	B8_00907	CHC155_00859	Cuz20_00771	ELS37_00541	F16_00631	F30_00611	F32_00742	F57_00792	G27_00749	Gambia94_24_00746	HPAG1_00736	HUP-B14_00574	India7_00553	J99_00715	Lithuania75_00728	P12_00768	PeCan18_00733	PeCan4_00725	Puno120_00710	Puno135_00709	SJM180_00719	SNT49_00751	Sat464_00587	Shi112_00645	Shi169_00745	Shi417_00704	Shi470_00586	SouthAfrica7_00695	VN1291_00862	XZ274_00710
yeeO		putative FMN/FAD exporter YeeO	37	37	1	1	1447				1178	1319	1253	26695_00776	35A_00823	51_00599	52_00614	83_00646	B38_00586	B8_00916	CHC155_00868	Cuz20_00780	ELS37_00532	F16_00622	F30_00602	F32_00751	F57_00801	G27_00758	Gambia94_24_00755	HPAG1_00745	HUP-B14_00565	India7_00544	J99_00724	Lithuania75_00737	P12_00777	PeCan18_00742	PeCan4_00734	Puno120_00719	Puno135_00718	SJM180_00728	SNT49_00760	Sat464_00578	Shi112_00636	Shi169_00754	Shi417_00713	Shi470_00577	SouthAfrica7_00704	VN1291_00871	XZ274_00701
group_2117		hypothetical protein	37	37	1	1	1482				1286	1499	1493	26695_00804	35A_00794	51_00571	52_00584	83_00615	B38_00556	B8_00944	CHC155_00899	Cuz20_00806	ELS37_00502	F16_00591	F30_00570	F32_00781	F57_00831	G27_00787	Gambia94_24_00783	HPAG1_00774	HUP-B14_00538	India7_00511	J99_00752	Lithuania75_00766	P12_00805	PeCan18_00772	PeCan4_00762	Puno120_00747	Puno135_00747	SJM180_00756	SNT49_00787	Sat464_00549	Shi112_00609	Shi169_00780	Shi417_00741	Shi470_00548	SouthAfrica7_00731	VN1291_00900	XZ274_00627
ribA		GTP cyclohydrolase-2	37	37	1	1	1503				578	578	578	26695_00818	35A_00781	51_00557	52_00568	83_00602	B38_00538	B8_00957	CHC155_00912	Cuz20_00819	ELS37_00489	F16_00578	F30_00556	F32_00795	F57_00845	G27_00800	Gambia94_24_00796	HPAG1_00787	HUP-B14_00524	India7_00498	J99_00765	Lithuania75_00780	P12_00817	PeCan18_00785	PeCan4_00775	Puno120_00760	Puno135_00761	SJM180_00770	SNT49_00800	Sat464_00534	Shi112_00596	Shi169_00795	Shi417_00754	Shi470_00535	SouthAfrica7_00745	VN1291_00913	XZ274_00614
carB		Carbamoyl-phosphate synthase large chain	37	37	1	1	2092				2693	3257	3241	26695_00938	35A_01123	51_00894	52_00918	83_00956	B38_00871	B8_00601	CHC155_01023	Cuz20_00933	ELS37_00377	F16_00923	F30_00445	F32_00458	F57_00955	G27_00913	Gambia94_24_00913	HPAG1_00901	HUP-B14_00880	India7_00892	J99_00881	Lithuania75_00896	P12_00925	PeCan18_00898	PeCan4_00889	Puno120_00869	Puno135_00875	SJM180_00884	SNT49_00919	Sat464_00855	Shi112_00927	Shi169_00905	Shi417_00870	Shi470_00910	SouthAfrica7_00856	VN1291_01025	XZ274_01025
yccA		hypothetical protein	37	37	1	1	2091				692	692	692	26695_00939	35A_01124	51_00895	52_00919	83_00957	B38_00872	B8_00600	CHC155_01024	Cuz20_00934	ELS37_00375	F16_00924	F30_00444	F32_00457	F57_00956	G27_00914	Gambia94_24_00914	HPAG1_00902	HUP-B14_00881	India7_00893	J99_00882	Lithuania75_00897	P12_00926	PeCan18_00899	PeCan4_00890	Puno120_00870	Puno135_00876	SJM180_00885	SNT49_00920	Sat464_00856	Shi112_00928	Shi169_00906	Shi417_00871	Shi470_00911	SouthAfrica7_00857	VN1291_01026	XZ274_01026
ftsZ		Cell division protein FtsZ	37	37	1	1	2022				1130	1157	1153	26695_01001	35A_01188	51_00953	52_00981	83_01020	B38_00937	B8_00539	CHC155_01084	Cuz20_00998	ELS37_00314	F16_00990	F30_00380	F32_00399	F57_01020	G27_00979	Gambia94_24_00976	HPAG1_00965	HUP-B14_00942	India7_00956	J99_00946	Lithuania75_00957	P12_00990	PeCan18_00960	PeCan4_00956	Puno120_00934	Puno135_00941	SJM180_00948	SNT49_00978	Sat464_00920	Shi112_00991	Shi169_00976	Shi417_00935	Shi470_00978	SouthAfrica7_00952	VN1291_01086	XZ274_01096
rbfA		Ribosome-binding factor A	37	37	1	1	3179				335	335	335	26695_01074	35A_00632	51_00414	52_00422	83_00454	B38_00393	B8_01100	CHC155_00504	Cuz20_00458	ELS37_00919	F16_00421	F30_00927	F32_00936	F57_00464	G27_00411	Gambia94_24_00417	HPAG1_00405	HUP-B14_00384	India7_00358	J99_00399	Lithuania75_00404	P12_00403	PeCan18_00399	PeCan4_00393	Puno120_00394	Puno135_00394	SJM180_00399	SNT49_00426	Sat464_00389	Shi112_00455	Shi169_00428	Shi417_00394	Shi470_00397	SouthAfrica7_00390	VN1291_00508	XZ274_00459
purB		Adenylosuccinate lyase	37	37	1	1	500				1322	1322	1322	26695_01138	35A_01280	51_01080	52_01078	83_01117	B38_01046	B8_00368	CHC155_01490	Cuz20_01101	ELS37_00216	F16_01092	F30_00287	F32_01083	F57_01115	G27_01119	Gambia94_24_01108	HPAG1_01058	HUP-B14_01037	India7_01056	J99_01076	Lithuania75_01064	P12_01098	PeCan18_01098	PeCan4_01050	Puno120_01050	Puno135_01104	SJM180_01044	SNT49_01075	Sat464_01023	Shi112_01080	Shi169_01078	Shi417_01037	Shi470_01080	SouthAfrica7_01050	VN1291_01233	XZ274_01232
purD		Phosphoribosylamine--glycine ligase	37	37	1	1	1678				1271	1280	1274	26695_01251	35A_01391	51_01195	52_01192	83_01228	B38_01159	B8_00252	CHC155_01381	Cuz20_01212	ELS37_01228	F16_01199	F30_00180	F32_01192	F57_01227	G27_01238	Gambia94_24_01219	HPAG1_01170	HUP-B14_01152	India7_01230	J99_01186	Lithuania75_01176	P12_01210	PeCan18_01212	PeCan4_01160	Puno120_01161	Puno135_01218	SJM180_01156	SNT49_01189	Sat464_01134	Shi112_01192	Shi169_01190	Shi417_01182	Shi470_01191	SouthAfrica7_01164	VN1291_01342	XZ274_01347
rplX		50S ribosomal protein L24	37	37	1	1	951				194	221	220	26695_01339	35A_01474	51_01279	52_01278	83_01312	B38_01248	B8_00163	CHC155_01296	Cuz20_01300	ELS37_01314	F16_01284	F30_00097	F32_01278	F57_01311	G27_01334	Gambia94_24_01307	HPAG1_01261	HUP-B14_01243	India7_01318	J99_01273	Lithuania75_01264	P12_01301	PeCan18_01300	PeCan4_01245	Puno120_01247	Puno135_01305	SJM180_01245	SNT49_01280	Sat464_01221	Shi112_01283	Shi169_01276	Shi417_01268	Shi470_01276	SouthAfrica7_01253	VN1291_01427	XZ274_01439
group_2139		hypothetical protein	37	37	1	1	406				911	911	911	26695_01484	35A_00043	51_01389	52_01392	83_01423	B38_01377	B8_00078	CHC155_00077	Cuz20_01423	ELS37_01445	F16_01397	F30_01364	F32_01387	F57_01418	G27_01454	Gambia94_24_01473	HPAG1_01465	HUP-B14_01387	India7_01503	J99_01395	Lithuania75_01390	P12_01463	PeCan18_01457	PeCan4_01367	Puno120_01376	Puno135_01427	SJM180_01401	SNT49_01401	Sat464_01346	Shi112_01440	Shi169_01401	Shi417_01393	Shi470_01403	SouthAfrica7_01340	VN1291_00077	XZ274_01551
trxA_2		Thioredoxin	37	37	1	1	399				314	314	314	26695_01488	35A_00047	51_01393	52_01396	83_01427	B38_01381	B8_00074	CHC155_00073	Cuz20_01427	ELS37_01449	F16_01401	F30_01368	F32_01391	F57_01422	G27_01458	Gambia94_24_01477	HPAG1_01461	HUP-B14_01391	India7_01499	J99_01399	Lithuania75_01394	P12_01467	PeCan18_01453	PeCan4_01371	Puno120_01380	Puno135_01431	SJM180_01405	SNT49_01405	Sat464_01350	Shi112_01444	Shi169_01405	Shi417_01397	Shi470_01407	SouthAfrica7_01344	VN1291_00073	XZ274_01555
coaD		Phosphopantetheine adenylyltransferase	37	37	1	1	365				473	473	473	26695_01505	35A_00066	51_01411	52_01416	83_01447	B38_01399	B8_00056	CHC155_00056	Cuz20_01444	ELS37_01466	F16_01419	F30_01386	F32_01408	F57_01439	G27_01475	Gambia94_24_01494	HPAG1_01442	HUP-B14_01409	India7_01482	J99_01416	Lithuania75_01412	P12_01484	PeCan18_01435	PeCan4_01390	Puno120_01399	Puno135_01449	SJM180_01426	SNT49_01423	Sat464_01367	Shi112_01461	Shi169_01423	Shi417_01415	Shi470_01424	SouthAfrica7_01363	VN1291_00056	XZ274_01575
glmS		Glutamine--fructose-6-phosphate aminotransferase [isomerizing]	37	37	1	1	277				1793	1793	1793	26695_01561	35A_00119	51_01477	52_01470	83_01519	B38_01456	B8_01611	CHC155_01622	Cuz20_01496	ELS37_01519	F16_01474	F30_01447	F32_01464	F57_01494	G27_01534	Gambia94_24_01552	HPAG1_01387	HUP-B14_01463	India7_01426	J99_01469	Lithuania75_01466	P12_01539	PeCan18_01382	PeCan4_01443	Puno120_01456	Puno135_01500	SJM180_01484	SNT49_01479	Sat464_01420	Shi112_01513	Shi169_01476	Shi417_01466	Shi470_01482	SouthAfrica7_01422	VN1291_01639	XZ274_01630
secF		Protein translocase subunit SecF	37	37	1	1	1706				971	971	971	26695_01577	35A_00154	51_01509	52_01504	83_01553	B38_01503	B8_01579	CHC155_01156	Cuz20_01533	ELS37_01550	F16_01505	F30_01479	F32_01498	F57_01525	G27_01567	Gambia94_24_01582	HPAG1_01503	HUP-B14_01498	India7_01568	J99_01501	Lithuania75_01529	P12_01572	PeCan18_01536	PeCan4_01518	Puno120_01513	Puno135_01533	SJM180_01521	SNT49_01513	Sat464_01455	Shi112_01554	Shi169_01513	Shi417_01538	Shi470_01513	SouthAfrica7_01535	VN1291_01569	XZ274_01664
group_2144		hypothetical protein	37	37	1	1	1720				596	596	596	26695_01608	35A_00191	51_01545	52_01541	83_01591	B38_01533	B8_01543	CHC155_01192	Cuz20_01569	ELS37_01589	F16_01541	F30_01517	F32_01535	F57_01561	G27_01597	Gambia94_24_01619	HPAG1_01533	HUP-B14_01528	India7_01602	J99_01538	Lithuania75_01569	P12_01609	PeCan18_01573	PeCan4_01555	Puno120_01550	Puno135_01570	SJM180_01550	SNT49_01542	Sat464_01491	Shi112_01591	Shi169_01549	Shi417_01576	Shi470_01549	SouthAfrica7_01574	VN1291_01533	XZ274_01702
pdxJ		Pyridoxine 5'-phosphate synthase	37	37	1	1	1717				788	788	788	26695_01610	35A_00193	51_01547	52_01543	83_01593	B38_01535	B8_01541	CHC155_01194	Cuz20_01571	ELS37_01591	F16_01543	F30_01519	F32_01537	F57_01563	G27_01599	Gambia94_24_01621	HPAG1_01535	HUP-B14_01530	India7_01604	J99_01540	Lithuania75_01571	P12_01611	PeCan18_01575	PeCan4_01557	Puno120_01552	Puno135_01572	SJM180_01552	SNT49_01544	Sat464_01493	Shi112_01593	Shi169_01551	Shi417_01578	Shi470_01551	SouthAfrica7_01576	VN1291_01531	XZ274_01705
group_2153		hypothetical protein	37	37	1	1	1895				1265	1286	1277	26695_00171	35A_00401	51_00182	52_00185	83_00219	B38_00164	B8_01322	CHC155_00271	Cuz20_00160	ELS37_00167	F16_00187	F30_01164	F32_00183	F57_00194	G27_00176	Gambia94_24_00169	HPAG1_00170	HUP-B14_00161	India7_00158	J99_00168	Lithuania75_00170	P12_00167	PeCan18_00170	PeCan4_00167	Puno120_00166	Puno135_00162	SJM180_00168	SNT49_00198	Sat464_00155	Shi112_00164	Shi169_00163	Shi417_00164	Shi470_00162	SouthAfrica7_00164	VN1291_00274	XZ274_00220
group_2154		hypothetical protein	37	37	1	1	3017				1292	1304	1293	26695_00279	35A_00506	51_00294	52_00299	83_00327	B38_00272	B8_01217	CHC155_00381	Cuz20_00333	ELS37_01042	F16_00296	F30_01053	F32_00295	F57_00338	G27_00282	Gambia94_24_00298	HPAG1_00282	HUP-B14_00266	India7_00239	J99_00277	Lithuania75_00276	P12_00277	PeCan18_00276	PeCan4_00272	Puno120_00270	Puno135_00271	SJM180_00279	SNT49_00308	Sat464_00261	Shi112_00333	Shi169_00306	Shi417_00273	Shi470_00271	SouthAfrica7_00270	VN1291_00385	XZ274_00332
ftsY_2		Signal recognition particle receptor FtsY	37	37	1	1	1452				878	893	886	26695_00780	35A_00820	51_00595	52_00610	83_00642	B38_00582	B8_00919	CHC155_00871	Cuz20_00783	ELS37_00528	F16_00618	F30_00598	F32_00754	F57_00805	G27_00762	Gambia94_24_00759	HPAG1_00749	HUP-B14_00561	India7_00540	J99_00727	Lithuania75_00740	P12_00781	PeCan18_00746	PeCan4_00738	Puno120_00723	Puno135_00722	SJM180_00732	SNT49_00764	Sat464_00575	Shi112_00633	Shi169_00757	Shi417_00717	Shi470_00573	SouthAfrica7_00707	VN1291_00875	XZ274_00697
group_2156		putative zinc protease	37	37	1	1	2390				1259	1307	1260	26695_00675	35A_00924	51_00701	52_00714	83_00712	B38_00689	B8_00814	CHC155_00802	Cuz20_00686	ELS37_00634	F16_00687	F30_00699	F32_00685	F57_00701	G27_00651	Gambia94_24_00654	HPAG1_00643	HUP-B14_00667	India7_00645	J99_00627	Lithuania75_00634	P12_00677	PeCan18_00635	PeCan4_00667	Puno120_00655	Puno135_00621	SJM180_00633	SNT49_00660	Sat464_00672	Shi112_00735	Shi169_00655	Shi417_00618	Shi470_00678	SouthAfrica7_00606	VN1291_00805	XZ274_00808
group_2159		hypothetical protein	37	37	1	1	1001				737	743	742	26695_00040	35A_01516	51_01321	52_01320	83_01355	B38_00040	B8_01493	CHC155_00141	Cuz20_00040	ELS37_00041	F16_01327	F30_01298	F32_01321	F57_01353	G27_00040	Gambia94_24_00040	HPAG1_00042	HUP-B14_00040	India7_00039	J99_00040	Lithuania75_00042	P12_00040	PeCan18_00040	PeCan4_00041	Puno120_00041	Puno135_00040	SJM180_00040	SNT49_00041	Sat464_00039	Shi112_00041	Shi169_00041	Shi417_00039	Shi470_00041	SouthAfrica7_00040	VN1291_00141	XZ274_01481
group_2167		hypothetical protein	37	37	1	1	591				428	434	428	26695_00429	35A_01198	51_00998	52_00995	83_01035	B38_00967	B8_00450	CHC155_01574	Cuz20_01021	ELS37_00301	F16_01007	F30_00370	F32_00386	F57_01030	G27_01007	Gambia94_24_01026	HPAG1_00976	HUP-B14_00954	India7_00974	J99_00995	Lithuania75_00984	P12_01019	PeCan18_01017	PeCan4_00970	Puno120_00966	Puno135_01016	SJM180_00963	SNT49_00993	Sat464_00943	Shi112_01001	Shi169_00998	Shi417_00957	Shi470_01000	SouthAfrica7_00967	VN1291_01148	XZ274_01144
glmM		Phosphoglucosamine mutase	37	37	1	1	748				1337	1337	1337	26695_00079	35A_00295	51_00090	52_00095	83_00126	B38_00075	B8_01408	CHC155_00183	Cuz20_00073	ELS37_00078	F16_00097	F30_01263	F32_00092	F57_00092	G27_00087	Gambia94_24_00081	HPAG1_00082	HUP-B14_00074	India7_00070	J99_00079	Lithuania75_00082	P12_00080	PeCan18_00079	PeCan4_00078	Puno120_00076	Puno135_00075	SJM180_00080	SNT49_00110	Sat464_00066	Shi112_00077	Shi169_00074	Shi417_00074	Shi470_00072	SouthAfrica7_00077	VN1291_00184	XZ274_00104
lldP_1		L-lactate permease	37	37	1	1	1928				1646	1649	1648	26695_00141	35A_00373	51_00154	52_00157	83_00191	B38_00136	B8_01350	CHC155_00243	Cuz20_00132	ELS37_00139	F16_00159	F30_01192	F32_00154	F57_00166	G27_00147	Gambia94_24_00141	HPAG1_00142	HUP-B14_00133	India7_00130	J99_00140	Lithuania75_00142	P12_00139	PeCan18_00142	PeCan4_00139	Puno120_00138	Puno135_00134	SJM180_00140	SNT49_00170	Sat464_00127	Shi112_00136	Shi169_00135	Shi417_00136	Shi470_00134	SouthAfrica7_00135	VN1291_00246	XZ274_00189
aroK		Shikimate kinase	37	37	1	1	1908				488	488	488	26695_00160	35A_00391	51_00172	52_00175	83_00209	B38_00154	B8_01332	CHC155_00261	Cuz20_00150	ELS37_00157	F16_00177	F30_01174	F32_00173	F57_00184	G27_00166	Gambia94_24_00159	HPAG1_00160	HUP-B14_00151	India7_00148	J99_00158	Lithuania75_00160	P12_00157	PeCan18_00160	PeCan4_00157	Puno120_00156	Puno135_00152	SJM180_00158	SNT49_00188	Sat464_00145	Shi112_00154	Shi169_00153	Shi417_00154	Shi470_00152	SouthAfrica7_00153	VN1291_00264	XZ274_00209
glyA		Serine hydroxymethyltransferase	37	37	1	1	1874				1250	1250	1250	26695_00185	35A_00416	51_00199	52_00202	83_00235	B38_00178	B8_01308	CHC155_00285	Cuz20_00174	ELS37_01136	F16_00202	F30_01147	F32_00200	F57_00209	G27_00191	Gambia94_24_00183	HPAG1_00185	HUP-B14_00175	India7_01189	J99_00184	Lithuania75_00184	P12_00184	PeCan18_00184	PeCan4_00181	Puno120_00180	Puno135_00176	SJM180_00186	SNT49_00216	Sat464_00169	Shi112_00178	Shi169_00177	Shi417_00178	Shi470_00176	SouthAfrica7_00178	VN1291_00288	XZ274_00236
fabI		Enoyl-[acyl-carrier-protein] reductase [NADH] FabI	37	37	1	1	2916				827	833	828	26695_00197	35A_00426	51_00211	52_00213	83_00245	B38_00189	B8_01297	CHC155_00296	Cuz20_00186	ELS37_01126	F16_00212	F30_01135	F32_00210	F57_00221	G27_00202	Gambia94_24_00193	HPAG1_00194	HUP-B14_00187	India7_01179	J99_00194	Lithuania75_00196	P12_00197	PeCan18_00195	PeCan4_00191	Puno120_00191	Puno135_00187	SJM180_00197	SNT49_00227	Sat464_00180	Shi112_00190	Shi169_00189	Shi417_00190	Shi470_00187	SouthAfrica7_00188	VN1291_00299	XZ274_00247
ndk		Nucleoside diphosphate kinase	37	37	1	1	2919				413	413	413	26695_00200	35A_00429	51_00214	52_00216	83_00248	B38_00192	B8_01294	CHC155_00299	Cuz20_00220	ELS37_01123	F16_00215	F30_01132	F32_00213	F57_00224	G27_00205	Gambia94_24_00220	HPAG1_00197	HUP-B14_00190	India7_01144	J99_00197	Lithuania75_00199	P12_00200	PeCan18_00198	PeCan4_00194	Puno120_00194	Puno135_00190	SJM180_00200	SNT49_00230	Sat464_00183	Shi112_00207	Shi169_00192	Shi417_00193	Shi470_00190	SouthAfrica7_00191	VN1291_00302	XZ274_00250
group_2183		hypothetical protein	37	37	1	1	2961				833	833	833	26695_00229	35A_00458	51_00243	52_00248	83_00278	B38_00221	B8_01268	CHC155_00331	Cuz20_00282	ELS37_01095	F16_00246	F30_01103	F32_00244	F57_00254	G27_00231	Gambia94_24_00248	HPAG1_00232	HUP-B14_00216	India7_00188	J99_00226	Lithuania75_00228	P12_00227	PeCan18_00226	PeCan4_00222	Puno120_00222	Puno135_00220	SJM180_00231	SNT49_00258	Sat464_00211	Shi112_00283	Shi169_00254	Shi417_00222	Shi470_00221	SouthAfrica7_00220	VN1291_00335	XZ274_00281
flgI		Flagellar P-ring protein	37	37	1	1	2982				1025	1028	1027	26695_00250	35A_00479	51_00264	52_00269	83_00298	B38_00242	B8_01247	CHC155_00352	Cuz20_00303	ELS37_01074	F16_00267	F30_01082	F32_00266	F57_00275	G27_00252	Gambia94_24_00269	HPAG1_00253	HUP-B14_00237	India7_00210	J99_00247	Lithuania75_00249	P12_00248	PeCan18_00247	PeCan4_00243	Puno120_00243	Puno135_00241	SJM180_00252	SNT49_00280	Sat464_00232	Shi112_00304	Shi169_00275	Shi417_00243	Shi470_00242	SouthAfrica7_00241	VN1291_00356	XZ274_00303
minE		Cell division topological specificity factor	37	37	1	1	3083				233	233	233	26695_00336	35A_00565	51_00351	52_00354	83_00388	B38_00327	B8_01162	CHC155_00438	Cuz20_00391	ELS37_00984	F16_00355	F30_00994	F32_01001	F57_00396	G27_00345	Gambia94_24_00355	HPAG1_00342	HUP-B14_00321	India7_00294	J99_00335	Lithuania75_00334	P12_00335	PeCan18_00337	PeCan4_00330	Puno120_00329	Puno135_00328	SJM180_00336	SNT49_00365	Sat464_00318	Shi112_00391	Shi169_00363	Shi417_00329	Shi470_00329	SouthAfrica7_00327	VN1291_00443	XZ274_00391
rpsA		30S ribosomal protein S1	37	37	1	1	566				1658	1670	1662	26695_00404	35A_01222	51_01021	52_01018	83_01059	B38_00988	B8_00428	CHC155_01550	Cuz20_01042	ELS37_00278	F16_01031	F30_00346	F32_00361	F57_01055	G27_01061	Gambia94_24_01047	HPAG1_00998	HUP-B14_00977	India7_00997	J99_01017	Lithuania75_01006	P12_01040	PeCan18_01039	PeCan4_00991	Puno120_00989	Puno135_01037	SJM180_00984	SNT49_01016	Sat464_00964	Shi112_01022	Shi169_01019	Shi417_00978	Shi470_01021	SouthAfrica7_00989	VN1291_01173	XZ274_01169
ybgC		Acyl-CoA thioesterase YbgC	37	37	1	1	2616				401	401	401	26695_00511	35A_01080	51_00856	52_00871	83_00910	B38_00826	B8_00648	CHC155_00582	Cuz20_00529	ELS37_00847	F16_00880	F30_00852	F32_00501	F57_00544	G27_00486	Gambia94_24_00489	HPAG1_00477	HUP-B14_00833	India7_00846	J99_00472	Lithuania75_00478	P12_00513	PeCan18_00474	PeCan4_00471	Puno120_00469	Puno135_00469	SJM180_00472	SNT49_00500	Sat464_00815	Shi112_00889	Shi169_00501	Shi417_00465	Shi470_00834	SouthAfrica7_00463	VN1291_00587	XZ274_00980
group_2193		hypothetical protein	37	37	1	1	2615				1325	1328	1327	26695_00512	35A_01079	51_00855	52_00870	83_00909	B38_00825	B8_00649	CHC155_00583	Cuz20_00530	ELS37_00846	F16_00879	F30_00851	F32_00502	F57_00545	G27_00487	Gambia94_24_00490	HPAG1_00478	HUP-B14_00832	India7_00845	J99_00473	Lithuania75_00479	P12_00514	PeCan18_00475	PeCan4_00472	Puno120_00470	Puno135_00470	SJM180_00473	SNT49_00501	Sat464_00814	Shi112_00888	Shi169_00502	Shi417_00466	Shi470_00833	SouthAfrica7_00464	VN1291_00588	XZ274_00979
dnaN		Beta sliding clamp	37	37	1	1	2610				1124	1124	1124	26695_00515	35A_01076	51_00851	52_00867	83_00906	B38_00821	B8_00652	CHC155_00586	Cuz20_00534	ELS37_00843	F16_00876	F30_00848	F32_00506	F57_00549	G27_00491	Gambia94_24_00494	HPAG1_00481	HUP-B14_00829	India7_00842	J99_00476	Lithuania75_00482	P12_00517	PeCan18_00478	PeCan4_00475	Puno120_00473	Puno135_00473	SJM180_00476	SNT49_00504	Sat464_00811	Shi112_00885	Shi169_00505	Shi417_00469	Shi470_00830	SouthAfrica7_00467	VN1291_00591	XZ274_00976
rsxB_1		Ion-translocating oxidoreductase complex subunit B	37	37	1	1	2479				341	341	341	26695_00604	35A_00992	51_00766	52_00783	83_00820	B38_00758	B8_00743	CHC155_00669	Cuz20_00619	ELS37_00704	F16_00790	F30_00765	F32_00589	F57_00634	G27_00580	Gambia94_24_00583	HPAG1_00569	HUP-B14_00737	India7_00754	J99_00561	Lithuania75_00567	P12_00602	PeCan18_00566	PeCan4_00558	Puno120_00557	Puno135_00554	SJM180_00564	SNT49_00591	Sat464_00740	Shi112_00802	Shi169_00588	Shi417_00550	Shi470_00747	SouthAfrica7_00533	VN1291_00676	XZ274_00884
comM		Competence protein ComM	37	37	1	1	1489				1520	1520	1520	26695_00808	35A_00791	51_00567	52_00578	83_00612	B38_00548	B8_00947	CHC155_00902	Cuz20_00809	ELS37_00499	F16_00588	F30_00566	F32_00784	F57_00834	G27_00790	Gambia94_24_00786	HPAG1_00777	HUP-B14_00534	India7_00508	J99_00755	Lithuania75_00770	P12_00808	PeCan18_00775	PeCan4_00765	Puno120_00750	Puno135_00751	SJM180_00760	SNT49_00790	Sat464_00546	Shi112_00606	Shi169_00783	Shi417_00744	Shi470_00545	SouthAfrica7_00735	VN1291_00903	XZ274_00624
ribBA		Riboflavin biosynthesis protein RibBA	37	37	1	1	1505				1034	1034	1034	26695_00820	35A_00779	51_00555	52_00566	83_00600	B38_00536	B8_00959	CHC155_00914	Cuz20_00821	ELS37_00487	F16_00576	F30_00554	F32_00797	F57_00847	G27_00802	Gambia94_24_00798	HPAG1_00789	HUP-B14_00522	India7_00496	J99_00767	Lithuania75_00782	P12_00819	PeCan18_00787	PeCan4_00777	Puno120_00762	Puno135_00763	SJM180_00772	SNT49_00802	Sat464_00532	Shi112_00594	Shi169_00797	Shi417_00756	Shi470_00533	SouthAfrica7_00748	VN1291_00915	XZ274_00612
group_2204		putative protein	37	37	1	1	1515				617	617	617	26695_00830	35A_00768	51_00546	52_00556	83_00589	B38_00526	B8_00968	CHC155_00925	Cuz20_00830	ELS37_00478	F16_00566	F30_00544	F32_00807	F57_00858	G27_00811	Gambia94_24_00808	HPAG1_00799	HUP-B14_00513	India7_00487	J99_00776	Lithuania75_00791	P12_00828	PeCan18_00796	PeCan4_00786	Puno120_00772	Puno135_00772	SJM180_00781	SNT49_00811	Sat464_00523	Shi112_00585	Shi169_00805	Shi417_00765	Shi470_00524	SouthAfrica7_00757	VN1291_00926	XZ274_00598
surE		5'-nucleotidase SurE	37	37	1	1	2079				803	803	803	26695_00949	35A_01134	51_00905	52_00929	83_00968	B38_00882	B8_00590	CHC155_01034	Cuz20_00944	ELS37_00366	F16_00934	F30_00434	F32_00447	F57_00966	G27_00924	Gambia94_24_00924	HPAG1_00912	HUP-B14_00891	India7_00903	J99_00894	Lithuania75_00907	P12_00936	PeCan18_00909	PeCan4_00900	Puno120_00880	Puno135_00886	SJM180_00895	SNT49_00929	Sat464_00866	Shi112_00937	Shi169_00916	Shi417_00881	Shi470_00922	SouthAfrica7_00867	VN1291_01036	XZ274_01037
group_2207		putative zinc protease	37	37	1	1	3212				1331	1334	1333	26695_01039	35A_00667	51_00449	52_00456	83_00488	B38_00427	B8_01066	CHC155_00538	Cuz20_00492	ELS37_00885	F16_00455	F30_00893	F32_00902	F57_00499	G27_00446	Gambia94_24_00450	HPAG1_00439	HUP-B14_00418	India7_00392	J99_00432	Lithuania75_00438	P12_00437	PeCan18_00432	PeCan4_00427	Puno120_00429	Puno135_00429	SJM180_00433	SNT49_00461	Sat464_00422	Shi112_00489	Shi169_00462	Shi417_00427	Shi470_00430	SouthAfrica7_00423	VN1291_00542	XZ274_00495
ylxH		Flagellum site-determining protein YlxH	37	37	1	1	3191				884	884	884	26695_01061	35A_00646	51_00428	52_00435	83_00467	B38_00406	B8_01087	CHC155_00517	Cuz20_00471	ELS37_00906	F16_00434	F30_00914	F32_00923	F57_00478	G27_00424	Gambia94_24_00429	HPAG1_00418	HUP-B14_00397	India7_00371	J99_00411	Lithuania75_00417	P12_00416	PeCan18_00411	PeCan4_00406	Puno120_00408	Puno135_00407	SJM180_00412	SNT49_00439	Sat464_00401	Shi112_00468	Shi169_00441	Shi417_00406	Shi470_00409	SouthAfrica7_00402	VN1291_00521	XZ274_00473
atpC		ATP synthase epsilon chain	37	37	1	1	473				371	371	371	26695_01158	35A_01297	51_01098	52_01096	83_01134	B38_01066	B8_00347	CHC155_01473	Cuz20_01119	ELS37_00197	F16_01109	F30_00270	F32_01101	F57_01132	G27_01140	Gambia94_24_01128	HPAG1_01076	HUP-B14_01059	India7_01075	J99_01097	Lithuania75_01084	P12_01117	PeCan18_01118	PeCan4_01068	Puno120_01068	Puno135_01122	SJM180_01064	SNT49_01095	Sat464_01042	Shi112_01099	Shi169_01096	Shi417_01055	Shi470_01099	SouthAfrica7_01070	VN1291_01250	XZ274_01250
artM		Arginine transport ATP-binding protein ArtM	37	37	1	1	1616				710	746	745	26695_01198	35A_01338	51_01140	52_01137	83_01176	B38_01106	B8_00306	CHC155_01432	Cuz20_01160	ELS37_01175	F16_01149	F30_00231	F32_01141	F57_01174	G27_01183	Gambia94_24_01168	HPAG1_01116	HUP-B14_01102	India7_01116	J99_01136	Lithuania75_01126	P12_01157	PeCan18_01159	PeCan4_01108	Puno120_01109	Puno135_01165	SJM180_01104	SNT49_01137	Sat464_01084	Shi112_01140	Shi169_01138	Shi417_01130	Shi470_01140	SouthAfrica7_01111	VN1291_01290	XZ274_01294
deoD		Purine nucleoside phosphorylase DeoD-type	37	37	1	1	1624				701	707	702	26695_01204	35A_01344	51_01149	52_01143	83_01182	B38_01112	B8_00298	CHC155_01426	Cuz20_01166	ELS37_01181	F16_01155	F30_00225	F32_01147	F57_01180	G27_01189	Gambia94_24_01175	HPAG1_01122	HUP-B14_01108	India7_01124	J99_01142	Lithuania75_01132	P12_01163	PeCan18_01165	PeCan4_01114	Puno120_01115	Puno135_01171	SJM180_01110	SNT49_01143	Sat464_01090	Shi112_01146	Shi169_01144	Shi417_01136	Shi470_01146	SouthAfrica7_01119	VN1291_01296	XZ274_01300
group_2212		hypothetical protein	37	37	1	1	1662				164	179	164	26695_01230	35A_01368	51_01173	52_01170	83_01206	B38_01137	B8_00273	CHC155_01402	Cuz20_01192	ELS37_01207	F16_01179	F30_00201	F32_01171	F57_01205	G27_01218	Gambia94_24_01199	HPAG1_01148	HUP-B14_01133	India7_01210	J99_01166	Lithuania75_01156	P12_01189	PeCan18_01192	PeCan4_01138	Puno120_01141	Puno135_01197	SJM180_01136	SNT49_01169	Sat464_01114	Shi112_01171	Shi169_01169	Shi417_01161	Shi470_01170	SouthAfrica7_01147	VN1291_01321	XZ274_01326
group_2213		hypothetical protein	37	37	1	1	846				461	461	461	26695_01265	35A_01405	51_01209	52_01206	83_01242	B38_01173	B8_00236	CHC155_01367	Cuz20_01226	ELS37_01242	F16_01214	F30_00166	F32_01206	F57_01241	G27_01252	Gambia94_24_01233	HPAG1_01186	HUP-B14_01167	India7_01246	J99_01200	Lithuania75_01192	P12_01226	PeCan18_01226	PeCan4_01174	Puno120_01175	Puno135_01232	SJM180_01170	SNT49_01205	Sat464_01148	Shi112_01206	Shi169_01204	Shi417_01196	Shi470_01205	SouthAfrica7_01180	VN1291_01356	XZ274_01361
hel		Lipoprotein E	37	37	1	1	922				692	737	694	26695_01317	35A_01455	51_01259	52_01257	83_01293	B38_01226	B8_00185	CHC155_01315	Cuz20_01280	ELS37_01293	F16_01265	F30_00116	F32_01258	F57_01292	G27_01314	Gambia94_24_01285	HPAG1_01237	HUP-B14_01219	India7_01296	J99_01251	Lithuania75_01244	P12_01279	PeCan18_01278	PeCan4_01226	Puno120_01226	Puno135_01284	SJM180_01224	SNT49_01257	Sat464_01201	Shi112_01263	Shi169_01256	Shi417_01247	Shi470_01257	SouthAfrica7_01231	VN1291_01408	XZ274_01418
group_2217		hypothetical protein	37	37	1	1	349				998	1646	1595	26695_01521	35A_00082	51_01427	52_01432	83_01463	B38_01415	B8_00040	CHC155_00040	Cuz20_01460	ELS37_01482	F16_01435	F30_01402	F32_01424	F57_01455	G27_01491	Gambia94_24_01510	HPAG1_01426	HUP-B14_01425	India7_01466	J99_01432	Lithuania75_01428	P12_01500	PeCan18_01419	PeCan4_01406	Puno120_01415	Puno135_01465	SJM180_01442	SNT49_01439	Sat464_01383	Shi112_01477	Shi169_01439	Shi417_01431	Shi470_01440	SouthAfrica7_01379	VN1291_00040	XZ274_01591
group_2219		hypothetical protein	37	37	1	1	336				437	437	437	26695_01531	35A_00092	51_01438	52_01442	83_01477	B38_01425	B8_00028	CHC155_00030	Cuz20_01470	ELS37_01492	F16_01449	F30_01415	F32_01437	F57_01466	G27_01504	Gambia94_24_01522	HPAG1_01414	HUP-B14_01436	India7_01455	J99_01442	Lithuania75_01440	P12_01511	PeCan18_01409	PeCan4_01416	Puno120_01427	Puno135_01474	SJM180_01454	SNT49_01451	Sat464_01395	Shi112_01487	Shi169_01449	Shi417_01441	Shi470_01452	SouthAfrica7_01391	VN1291_00029	XZ274_01602
group_2221		putative protein	37	37	1	1	278				239	239	239	26695_01560	35A_00118	51_01476	52_01469	83_01518	B38_01455	B8_01612	CHC155_01623	Cuz20_01495	ELS37_01518	F16_01473	F30_01446	F32_01463	F57_01493	G27_01533	Gambia94_24_01551	HPAG1_01388	HUP-B14_01462	India7_01427	J99_01468	Lithuania75_01465	P12_01538	PeCan18_01383	PeCan4_01442	Puno120_01455	Puno135_01499	SJM180_01483	SNT49_01478	Sat464_01419	Shi112_01512	Shi169_01475	Shi417_01465	Shi470_01481	SouthAfrica7_01421	VN1291_01640	XZ274_01629
group_2222		hypothetical protein	37	37	1	1	1703				512	569	513	26695_01574	35A_00157	51_01512	52_01507	83_01557	B38_01500	B8_01576	CHC155_01159	Cuz20_01536	ELS37_01553	F16_01508	F30_01482	F32_01501	F57_01528	G27_01564	Gambia94_24_01585	HPAG1_01500	HUP-B14_01495	India7_01571	J99_01504	Lithuania75_01532	P12_01575	PeCan18_01539	PeCan4_01521	Puno120_01516	Puno135_01536	SJM180_01518	SNT49_01510	Sat464_01458	Shi112_01557	Shi169_01516	Shi417_01541	Shi470_01516	SouthAfrica7_01538	VN1291_01566	XZ274_01667
group_2235		hypothetical protein	37	37	1	1	2910				455	536	531	26695_00191	35A_00420	51_00205	52_00207	83_00239	B38_00183	B8_01303	CHC155_00290	Cuz20_00180	ELS37_01132	F16_00206	F30_01141	F32_00204	F57_00215	G27_00196	Gambia94_24_00187	HPAG1_00188	HUP-B14_00181	India7_01185	J99_00188	Lithuania75_00190	P12_00191	PeCan18_00189	PeCan4_00185	Puno120_00185	Puno135_00181	SJM180_00191	SNT49_00221	Sat464_00174	Shi112_00184	Shi169_00183	Shi417_00184	Shi470_00181	SouthAfrica7_00182	VN1291_00293	XZ274_00241
pseB		UDP-N-acetylglucosamine 4,6-dehydratase (inverting)	37	37	1	1	1542				983	1001	987	26695_00858	35A_00741	51_00518	52_00524	83_00562	B38_00499	B8_00995	CHC155_00955	Cuz20_00857	ELS37_00451	F16_00538	F30_00517	F32_00834	F57_00885	G27_00841	Gambia94_24_00835	HPAG1_00826	HUP-B14_00486	India7_00460	J99_00806	Lithuania75_00820	P12_00856	PeCan18_00823	PeCan4_00816	Puno120_00799	Puno135_00799	SJM180_00808	SNT49_00841	Sat464_00496	Shi112_00555	Shi169_00832	Shi417_00792	Shi470_00497	SouthAfrica7_00785	VN1291_00957	XZ274_00569
alsT		Amino-acid carrier protein AlsT	37	37	1	1	2064				1349	1367	1352	26695_00961	35A_01146	51_00917	52_00941	83_00980	B38_00896	B8_00578	CHC155_01045	Cuz20_00959	ELS37_00354	F16_00946	F30_00421	F32_00438	F57_00979	G27_00936	Gambia94_24_00935	HPAG1_00925	HUP-B14_00903	India7_00916	J99_00906	Lithuania75_00920	P12_00950	PeCan18_00922	PeCan4_00914	Puno120_00892	Puno135_00900	SJM180_00907	SNT49_00940	Sat464_00878	Shi112_00949	Shi169_00932	Shi417_00896	Shi470_00933	SouthAfrica7_00877	VN1291_01047	XZ274_01050
hydA		Quinone-reactive Ni/Fe-hydrogenase small chain	37	37	1	1	2424				1145	1160	1154	26695_00649	35A_00949	51_00726	52_00739	83_00776	B38_00715	B8_00786	CHC155_00710	Cuz20_00661	ELS37_00662	F16_00749	F30_00724	F32_00630	F57_00676	G27_00624	Gambia94_24_00625	HPAG1_00615	HUP-B14_00694	India7_00672	J99_00600	Lithuania75_00606	P12_00650	PeCan18_00607	PeCan4_00607	Puno120_00599	Puno135_00596	SJM180_00606	SNT49_00632	Sat464_00698	Shi112_00760	Shi169_00629	Shi417_00593	Shi470_00705	SouthAfrica7_00579	VN1291_00716	XZ274_00836
groS		10 kDa chaperonin	37	37	1	1	1056				356	362	356	26695_00014	35A_00213	51_00014	52_00014	83_00014	B38_00014	B8_01519	CHC155_01214	Cuz20_00013	ELS37_00015	F16_00014	F30_00014	F32_00014	F57_00014	G27_00014	Gambia94_24_00014	HPAG1_00016	HUP-B14_00014	India7_00014	J99_00014	Lithuania75_00014	P12_00014	PeCan18_00014	PeCan4_00015	Puno120_00014	Puno135_00014	SJM180_00014	SNT49_00014	Sat464_00013	Shi112_00015	Shi169_00014	Shi417_00013	Shi470_00015	SouthAfrica7_00014	VN1291_01509	XZ274_00015
gltA		Citrate synthase	37	37	1	1	1019				1280	1280	1280	26695_00027	35A_01529	51_01335	52_01334	83_01368	B38_00027	B8_01506	CHC155_00128	Cuz20_00027	ELS37_00028	F16_01340	F30_01312	F32_01334	F57_01366	G27_00027	Gambia94_24_00027	HPAG1_00029	HUP-B14_00027	India7_00027	J99_00027	Lithuania75_00028	P12_00027	PeCan18_00027	PeCan4_00028	Puno120_00028	Puno135_00027	SJM180_00027	SNT49_00027	Sat464_00026	Shi112_00028	Shi169_00028	Shi417_00026	Shi470_00028	SouthAfrica7_00027	VN1291_00128	XZ274_01494
rpsT		30S ribosomal protein S20	37	37	1	1	747				269	269	269	26695_00080	35A_00296	51_00091	52_00096	83_00127	B38_00076	B8_01407	CHC155_00184	Cuz20_00074	ELS37_00079	F16_00098	F30_01262	F32_00093	F57_00093	G27_00088	Gambia94_24_00082	HPAG1_00083	HUP-B14_00075	India7_00071	J99_00080	Lithuania75_00083	P12_00081	PeCan18_00080	PeCan4_00079	Puno120_00077	Puno135_00076	SJM180_00081	SNT49_00111	Sat464_00067	Shi112_00078	Shi169_00075	Shi417_00075	Shi470_00073	SouthAfrica7_00078	VN1291_00185	XZ274_00105
infC		Translation initiation factor IF-3	37	37	1	1	159				596	611	608	26695_00127	35A_00324	51_00140	52_00143	83_00176	B38_00122	B8_01364	CHC155_00229	Cuz20_00118	ELS37_00125	F16_00145	F30_01238	F32_00140	F57_00120	G27_00133	Gambia94_24_00127	HPAG1_00128	HUP-B14_00119	India7_00116	J99_00126	Lithuania75_00128	P12_00125	PeCan18_00128	PeCan4_00125	Puno120_00124	Puno135_00120	SJM180_00126	SNT49_00156	Sat464_00113	Shi112_00122	Shi169_00121	Shi417_00122	Shi470_00120	SouthAfrica7_00121	VN1291_00232	XZ274_00136
lutA		Lactate utilization protein A	37	37	1	1	1929				728	869	747	26695_00140	35A_00372	51_00153	52_00156	83_00190	B38_00135	B8_01351	CHC155_00242	Cuz20_00131	ELS37_00138	F16_00158	F30_01193	F32_00153	F57_00165	G27_00146	Gambia94_24_00140	HPAG1_00141	HUP-B14_00132	India7_00129	J99_00139	Lithuania75_00141	P12_00138	PeCan18_00141	PeCan4_00138	Puno120_00137	Puno135_00133	SJM180_00139	SNT49_00169	Sat464_00126	Shi112_00135	Shi169_00134	Shi417_00135	Shi470_00133	SouthAfrica7_00134	VN1291_00245	XZ274_00188
fabH		3-oxoacyl-[acyl-carrier-protein] synthase 3	37	37	1	1	2924				992	995	993	26695_00204	35A_00433	51_00218	52_00221	83_00252	B38_00196	B8_01290	CHC155_00303	Cuz20_00224	ELS37_01119	F16_00219	F30_01128	F32_00217	F57_00228	G27_00209	Gambia94_24_00224	HPAG1_00201	HUP-B14_00194	India7_01140	J99_00201	Lithuania75_00203	P12_00204	PeCan18_00202	PeCan4_00198	Puno120_00198	Puno135_00194	SJM180_00204	SNT49_00234	Sat464_00187	Shi112_00211	Shi169_00196	Shi417_00197	Shi470_00194	SouthAfrica7_00195	VN1291_00306	XZ274_00255
dps		DNA protection during starvation protein	37	37	1	1	2979				434	434	434	26695_00247	35A_00476	51_00261	52_00266	83_00295	B38_00239	B8_01250	CHC155_00349	Cuz20_00300	ELS37_01077	F16_00264	F30_01085	F32_00263	F57_00272	G27_00249	Gambia94_24_00266	HPAG1_00250	HUP-B14_00234	India7_00207	J99_00244	Lithuania75_00246	P12_00245	PeCan18_00244	PeCan4_00240	Puno120_00240	Puno135_00238	SJM180_00249	SNT49_00277	Sat464_00229	Shi112_00301	Shi169_00272	Shi417_00240	Shi470_00239	SouthAfrica7_00238	VN1291_00353	XZ274_00300
ppx		Exopolyphosphatase	37	37	1	1	3020				1454	1454	1454	26695_00282	35A_00509	51_00297	52_00302	83_00330	B38_00275	B8_01214	CHC155_00384	Cuz20_00336	ELS37_01039	F16_00299	F30_01050	F32_00298	F57_00341	G27_00286	Gambia94_24_00301	HPAG1_00285	HUP-B14_00269	India7_00242	J99_00280	Lithuania75_00279	P12_00280	PeCan18_00279	PeCan4_00275	Puno120_00273	Puno135_00274	SJM180_00282	SNT49_00311	Sat464_00264	Shi112_00336	Shi169_00309	Shi417_00276	Shi470_00274	SouthAfrica7_00273	VN1291_00388	XZ274_00335
group_2273		hypothetical protein	37	37	1	1	548				221	227	226	26695_00390	35A_01236	51_01035	52_01032	83_01073	B38_01002	B8_00413	CHC155_01536	Cuz20_01056	ELS37_00264	F16_01045	F30_00332	F32_00347	F57_01069	G27_01075	Gambia94_24_01061	HPAG1_01012	HUP-B14_00991	India7_01011	J99_01031	Lithuania75_01020	P12_01054	PeCan18_01053	PeCan4_01006	Puno120_01005	Puno135_01059	SJM180_00998	SNT49_01030	Sat464_00978	Shi112_01036	Shi169_01033	Shi417_00992	Shi470_01035	SouthAfrica7_01004	VN1291_01187	XZ274_01185
group_2274		hypothetical protein	37	37	1	1	584				1865	1883	1872	26695_00424	35A_01203	51_01003	52_01000	83_01040	B38_00972	B8_00445	CHC155_01569	Cuz20_01026	ELS37_00295	F16_01012	F30_00365	F32_00381	F57_01035	G27_01012	Gambia94_24_01031	HPAG1_00981	HUP-B14_00959	India7_00979	J99_01000	Lithuania75_00989	P12_01024	PeCan18_01022	PeCan4_00975	Puno120_00973	Puno135_01021	SJM180_00968	SNT49_00998	Sat464_00948	Shi112_01006	Shi169_01003	Shi417_00962	Shi470_01005	SouthAfrica7_00972	VN1291_01153	XZ274_01149
rpmB		50S ribosomal protein L28	37	37	1	1	2623				188	188	188	26695_00506	35A_01085	51_00861	52_00876	83_00915	B38_00831	B8_00643	CHC155_00577	Cuz20_00524	ELS37_00852	F16_00885	F30_00857	F32_00496	F57_00538	G27_00481	Gambia94_24_00484	HPAG1_00472	HUP-B14_00838	India7_00851	J99_00467	Lithuania75_00473	P12_00508	PeCan18_00469	PeCan4_00465	Puno120_00463	Puno135_00464	SJM180_00467	SNT49_00495	Sat464_00820	Shi112_00894	Shi169_00496	Shi417_00460	Shi470_00839	SouthAfrica7_00458	VN1291_00582	XZ274_00985
hslV		ATP-dependent protease subunit HslV	37	37	1	1	2587				542	542	542	26695_00531	35A_01063	51_00838	52_00854	83_00894	B38_00802	B8_00691	CHC155_00598	Cuz20_00546	ELS37_00755	F16_00861	F30_00836	F32_00519	F57_00562	G27_00504	Gambia94_24_00507	HPAG1_00494	HUP-B14_00788	India7_00828	J99_00488	Lithuania75_00496	P12_00530	PeCan18_00493	PeCan4_00487	Puno120_00485	Puno135_00485	SJM180_00514	SNT49_00519	Sat464_00800	Shi112_00872	Shi169_00516	Shi417_00480	Shi470_00819	SouthAfrica7_00487	VN1291_00603	XZ274_00961
rclC		Inner membrane protein RclC	37	37	1	1	2508				647	647	647	26695_00580	35A_01016	51_00790	52_00808	83_00844	B38_00782	B8_00719	CHC155_00645	Cuz20_00595	ELS37_00728	F16_00814	F30_00789	F32_00565	F57_00610	G27_00555	Gambia94_24_00557	HPAG1_00545	HUP-B14_00761	India7_00778	J99_00535	Lithuania75_00543	P12_00578	PeCan18_00541	PeCan4_00534	Puno120_00533	Puno135_00530	SJM180_00540	SNT49_00567	Sat464_00764	Shi112_00826	Shi169_00564	Shi417_00526	Shi470_00771	SouthAfrica7_00508	VN1291_00651	XZ274_00910
gtaB		UTP--glucose-1-phosphate uridylyltransferase	37	37	1	1	2402				821	821	821	26695_00664	35A_00935	51_00712	52_00725	83_00701	B38_00700	B8_00802	CHC155_00813	Cuz20_00675	ELS37_00645	F16_00676	F30_00710	F32_00696	F57_00690	G27_00640	Gambia94_24_00642	HPAG1_00631	HUP-B14_00678	India7_00656	J99_00616	Lithuania75_00622	P12_00666	PeCan18_00624	PeCan4_00679	Puno120_00666	Puno135_00610	SJM180_00622	SNT49_00649	Sat464_00683	Shi112_00746	Shi169_00643	Shi417_00607	Shi470_00689	SouthAfrica7_00594	VN1291_00816	XZ274_00820
ftnA		Bacterial non-heme ferritin	37	37	1	1	2395				503	503	503	26695_00671	35A_00928	51_00705	52_00718	83_00708	B38_00693	B8_00810	CHC155_00806	Cuz20_00682	ELS37_00638	F16_00683	F30_00703	F32_00689	F57_00697	G27_00647	Gambia94_24_00649	HPAG1_00639	HUP-B14_00671	India7_00649	J99_00623	Lithuania75_00630	P12_00673	PeCan18_00631	PeCan4_00671	Puno120_00659	Puno135_00617	SJM180_00629	SNT49_00656	Sat464_00676	Shi112_00739	Shi169_00651	Shi417_00614	Shi470_00682	SouthAfrica7_00601	VN1291_00809	XZ274_00812
group_2284		hypothetical protein	37	37	1	1	2377				812	812	812	26695_00689	35A_00908	51_00687	52_00702	83_00726	B38_00673	B8_00828	CHC155_00790	Cuz20_00698	ELS37_00621	F16_00699	F30_00688	F32_00672	F57_00714	G27_00664	Gambia94_24_00667	HPAG1_00655	HUP-B14_00656	India7_00631	J99_00640	Lithuania75_00646	P12_00691	PeCan18_00649	PeCan4_00656	Puno120_00642	Puno135_00633	SJM180_00645	SNT49_00675	Sat464_00661	Shi112_00722	Shi169_00669	Shi417_00629	Shi470_00666	SouthAfrica7_00619	VN1291_00793	XZ274_00795
group_2288		hypothetical protein	37	37	1	1	2056				1013	1013	1013	26695_00971	35A_01156	51_00927	52_00951	83_00990	B38_00905	B8_00569	CHC155_01055	Cuz20_00969	ELS37_00344	F16_00956	F30_00411	F32_00428	F57_00989	G27_00947	Gambia94_24_00944	HPAG1_00936	HUP-B14_00913	India7_00925	J99_00915	Lithuania75_00930	P12_00959	PeCan18_00931	PeCan4_00924	Puno120_00902	Puno135_00910	SJM180_00916	SNT49_00949	Sat464_00888	Shi112_00959	Shi169_00942	Shi417_00906	Shi470_00944	SouthAfrica7_00920	VN1291_01057	XZ274_01061
czcA		Cobalt-zinc-cadmium resistance protein CzcA	37	37	1	1	2032				2195	3059	3035	26695_00991	35A_01178	51_00943	52_00971	83_01010	B38_00927	B8_00549	CHC155_01074	Cuz20_00988	ELS37_00324	F16_00980	F30_00390	F32_00409	F57_01010	G27_00969	Gambia94_24_00966	HPAG1_00955	HUP-B14_00932	India7_00946	J99_00936	Lithuania75_00947	P12_00980	PeCan18_00950	PeCan4_00946	Puno120_00924	Puno135_00931	SJM180_00938	SNT49_00968	Sat464_00910	Shi112_00981	Shi169_00966	Shi417_00925	Shi470_00968	SouthAfrica7_00942	VN1291_01076	XZ274_01086
ppk		Polyphosphate kinase	37	37	1	1	3218				2009	2027	2026	26695_01037	35A_00669	51_00451	52_00458	83_00490	B38_00429	B8_01064	CHC155_00540	Cuz20_00494	ELS37_00883	F16_00457	F30_00891	F32_00900	F57_00501	G27_00448	Gambia94_24_00452	HPAG1_00441	HUP-B14_00420	India7_00394	J99_00434	Lithuania75_00440	P12_00439	PeCan18_00434	PeCan4_00429	Puno120_00431	Puno135_00431	SJM180_00435	SNT49_00463	Sat464_00424	Shi112_00491	Shi169_00464	Shi417_00429	Shi470_00432	SouthAfrica7_00425	VN1291_00544	XZ274_00497
msbA		Lipid A export ATP-binding/permease protein MsbA	37	37	1	1	3139				1655	1664	1656	26695_01109	35A_00597	51_00381	52_00387	83_00419	B38_00360	B8_01135	CHC155_00469	Cuz20_00423	ELS37_00956	F16_00387	F30_00962	F32_00970	F57_00429	G27_00378	Gambia94_24_00382	HPAG1_00370	HUP-B14_00348	India7_00323	J99_00364	Lithuania75_00368	P12_00368	PeCan18_00364	PeCan4_00361	Puno120_00359	Puno135_00360	SJM180_00364	SNT49_00392	Sat464_00353	Shi112_00419	Shi169_00395	Shi417_00361	Shi470_00362	SouthAfrica7_00354	VN1291_00473	XZ274_00420
fliW1		Flagellar assembly factor FliW 1	37	37	1	1	434				407	407	407	26695_01181	35A_01319	51_01121	52_01119	83_01156	B38_01089	B8_00324	CHC155_01451	Cuz20_01143	ELS37_01158	F16_01132	F30_00248	F32_01124	F57_01155	G27_01165	Gambia94_24_01150	HPAG1_01099	HUP-B14_01083	India7_01099	J99_01119	Lithuania75_01106	P12_01140	PeCan18_01141	PeCan4_01091	Puno120_01090	Puno135_01146	SJM180_01087	SNT49_01119	Sat464_01067	Shi112_01123	Shi169_01119	Shi417_01077	Shi470_01122	SouthAfrica7_01094	VN1291_01273	XZ274_01274
fldA		Flavodoxin	37	37	1	1	1602				494	494	494	26695_01188	35A_01328	51_01130	52_01126	83_01166	B38_01096	B8_00316	CHC155_01442	Cuz20_01150	ELS37_01165	F16_01139	F30_00241	F32_01131	F57_01162	G27_01173	Gambia94_24_01158	HPAG1_01106	HUP-B14_01091	India7_01106	J99_01126	Lithuania75_01115	P12_01147	PeCan18_01148	PeCan4_01098	Puno120_01099	Puno135_01155	SJM180_01094	SNT49_01126	Sat464_01074	Shi112_01130	Shi169_01126	Shi417_01120	Shi470_01129	SouthAfrica7_01101	VN1291_01280	XZ274_01283
pglK		Protein glycosylation K	37	37	1	1	1665				1646	1736	1733	26695_01238	35A_01376	51_01181	52_01178	83_01214	B38_01145	B8_00265	CHC155_01394	Cuz20_01200	ELS37_01215	F16_01187	F30_00193	F32_01179	F57_01213	G27_01226	Gambia94_24_01207	HPAG1_01157	HUP-B14_01141	India7_01218	J99_01174	Lithuania75_01164	P12_01196	PeCan18_01200	PeCan4_01146	Puno120_01149	Puno135_01205	SJM180_01144	SNT49_01177	Sat464_01122	Shi112_01179	Shi169_01177	Shi417_01169	Shi470_01178	SouthAfrica7_01155	VN1291_01329	XZ274_01334
group_2299		putative protein	37	37	1	1	1675				704	710	704	26695_01247	35A_01388	51_01192	52_01189	83_01225	B38_01156	B8_00255	CHC155_01384	Cuz20_01209	ELS37_01225	F16_01196	F30_00183	F32_01189	F57_01224	G27_01235	Gambia94_24_01216	HPAG1_01167	HUP-B14_01149	India7_01227	J99_01183	Lithuania75_01173	P12_01207	PeCan18_01209	PeCan4_01157	Puno120_01158	Puno135_01215	SJM180_01153	SNT49_01186	Sat464_01131	Shi112_01189	Shi169_01187	Shi417_01179	Shi470_01188	SouthAfrica7_01161	VN1291_01339	XZ274_01344
[truncated: 2,779 more rows]
[truncated: 1 more columns]
